# Supplementary material for: Diagnostic accuracy, fairness and clinical implementation of AI for breast cancer screening: results of multicenter retrospective and prospective technical feasibility studies
Source: Nat Cancer. 2026 Mar 10;7(3):494–506. doi: 10.1038/s43018-026-01127-0 (PMC13035471; doi:10.1038/s43018-026-01127-0)
Supplement: Supplementary file 3 — Supplementary Tables 1–4. [file 43018_2026_1127_MOESM3_ESM.xlsx]

## Sheet: Supplementary Table 1
Characteristics of the study population. Data are n (%) or median (IQR). N/A = not applicable. Lesion type, tumour size, tumour grade, and breast density are reported where known from available clinical records.
	Overall population (n = 115,973)	Participants diagnosed with cancer (n = 2,001)
Screening Service
Screening service 1	23,023 (19.9%)	349 (17.4%)
Screening service 2	22,630 (19.5%)	382 (19.1%)
Screening service 3	23,400 (20.2%)	396 (19.8%)
Screening service 4	23,590 (20.3%)	455 (22.7%)
Screening service 5	23,330 (20.1%)	419 (20.9%)
Age category, years
50-54	32,956 (28.4%)	458 (22.9%)
55-59	29,286 (25.3%)	447 (22.3%)
60-64	25,129 (21.7%)	459 (22.9%)
65+	28,602 (24.7%)	637 (31.8%)
Type of screen
Prevalent (first screen)	16,104 (13.9%)	254 (12.7%)
Incident (subsequent screen)	99,869 (86.1%)	1,747 (87.3%)
Indices of multiple deprivation (IMD)
1st decile	2,192 (1.9%)	43 (2.1%)
2nd decile	5,906 (5.1%)	103 (5.1%)
3rd decile	9,127 (7.9%)	158 (7.9%)
4th decile	15,928 (13.7%)	237 (11.8%)
5th decile	11,935 (10.3%)	180 (9.0%)
6th decile	12,921 (11.1%)	208 (10.4%)
7th decile	14,355 (12.4%)	287 (14.3%)
8th decile	12,785 (11.0%)	216 (10.8%)
9th decile	16,668 (14.4%)	304 (15.2%)
10th decile	14,087 (12.1%)	264 (13.2%)
Unknown	69 (0.1%)	1 (0.0%)
Ethnicity
Unknown	53,400 (46.0%)	997 (49.8%)
White	49,337 (42.5%)	857 (42.8%)
Asian	6,308 (5.4%)	63 (3.1%)
Black	4,120 (3.6%)	39 (1.9%)
Mixed	1,132 (1.0%)	21 (1.0%)
Other	1,676 (1.4%)	24 (1.2%)
Breast density
BIRADS-1	11,680 (15.1%)	129 (10.1%)
BIRADS-2	38,993 (50.3%)	644 (50.5%)
BIRADS-3	19,740 (25.5%)	370 (29.0%)
BIRADS-4	7,088 (9.1%)	131 (10.3%)
Timepoint of cancer detection
Current screen	N/A	876 (43.8%)
Interval	N/A	336 (16.8%)
Next screen	N/A	789 (39.4%)
Lesion type
Invasive	N/A	1,602 (80.1%)
Invasive (<15mm)	N/A	573 (16.5%)
Invasive (>= 15mm)	N/A	928 (26.7%)
In-situ	N/A	374 (10.8%)
Tumour size, invasive and non-invasive
<5 mm	NA	68 (3.4%)
5-9 mm	NA	265 (14.2%)
10-14 mm	NA	379 (20.3%)
15-19 mm	NA	295 (15.8%)
20-24 mm	NA	219 (11.7%)
25-29 mm	NA	154 (8.3%)
30-34 mm	NA	112 (6.0%)
35-39 mm	NA	89 (4.8%)
40+ mm	NA	280 (15.0%)
Tumour grade
Invasive - grade 1	NA	351 (17.5%)
Invasive - grade 2	NA	850 (43.1%)
Invasive - grade 3	NA	334 (17.0%)
In-situ high grade	NA	215 (10.9%)
In-situ intermediate grade	NA	110 (5.6%)
In-situ low grade	NA	110 (5.6%)

## Sheet: Supplementary Table 2
Detailed study information, including full metrics, CIs, and exploratory statistical tests, all presented at a case level.
All	Reader	Sensitivity			Specificity			Recall Rate (%)		CDR		PPV		NPV
		Absolute	AI Read vs	Superiority/ Non-Inferiority	Absolute	AI Read vs	Superiority/ Non-Inferiority	Absolute	AI Read vs	Absolute	AI Read vs	Absolute	AI Read vs	Absolute	AI Read vs
All Cases n=115973 pos=2001 prev=1.7%	AI Read	0.541 [0.519, 0.563]			0.943 [0.942, 0.944]			6.5 [6.4, 6.7]		9.33 [8.78, 9.88]		0.14 [0.13, 0.15]		0.99 [0.99, 0.99]
	Human 1st Read	0.437 [0.415, 0.459]	0.104 [0.079, 0.129]	superior [p<0.001]	0.952 [0.951, 0.953]	-0.009 [-0.012, -0.006]	noninferior [p<0.001]	5.5 [5.4, 5.6]	1.1 [0.8, 1.3]	7.54 [7.04, 8.03]	1.79 [1.36, 2.22]	0.14 [0.13, 0.15]	0.01 [-0.00, 0.01]	0.99 [0.99, 0.99]	0.00 [0.00, 0.00]
	Human 2nd Read	0.467 [0.445, 0.489]	0.073 [0.052, 0.095]	superior [p<0.001]	0.955 [0.954, 0.956]	-0.012 [-0.015, -0.009]	noninferior [p<0.001]	5.2 [5.1, 5.4]	1.3 [1.0, 1.6]	8.06 [7.55, 8.58]	1.27 [0.90, 1.64]	0.15 [0.14, 0.16]	-0.01 [-0.02, -0.01]	0.99 [0.99, 0.99]	0.00 [0.00, 0.00]
	Human Consensus	0.465 [0.443, 0.487]	0.075 [0.057, 0.094]	superior [p<0.001]	0.968 [0.967, 0.969]	-0.025 [-0.027, -0.023]	noninferior [p<0.001]	4.0 [3.9, 4.1]	2.6 [2.4, 2.7]	8.03 [7.51, 8.54]	1.30 [0.98, 1.62]	0.20 [0.19, 0.21]	-0.06 [-0.07, -0.05]	0.99 [0.99, 0.99]	0.00 [0.00, 0.00]
Screening Service	Reader	Sensitivity			Specificity			Recall Rate (%)		CDR		PPV		NPV
		Absolute	AI Read vs	Superiority/ Non-Inferiority	Absolute	AI Read vs	Superiority/ Non-Inferiority	Absolute	AI Read vs	Absolute	AI Read vs	Absolute	AI Read vs	Absolute	AI Read vs
Screening Service 1 n=23023 pos=349 prev=1.5%	AI Read	0.613 [0.562, 0.664]			0.933 [0.930, 0.937]			7.5 [7.2, 7.8]		9.30 [8.06, 10.53]		0.12 [0.11, 0.14]		0.99 [0.99, 0.99]
	Human 1st Read	0.476 [0.423, 0.528]	0.138 [0.075, 0.200]	superior [p<0.001]	0.954 [0.951, 0.957]	-0.021 [-0.029, -0.013]	noninferior [p<0.001]	5.3 [5.0, 5.5]	2.2 [1.4, 3.1]	7.21 [6.12, 8.30]	2.08 [1.14, 3.03]	0.14 [0.12, 0.16]	-0.01 [-0.03, 0.00]	0.99 [0.99, 0.99]	0.00 [0.00, 0.00]
	Human 2nd Read	0.499 [0.446, 0.551]	0.115 [0.060, 0.170]	superior [p<0.001]	0.956 [0.953, 0.958]	-0.022 [-0.030, -0.015]	noninferior [p<0.001]	5.1 [4.8, 5.4]	2.4 [1.6, 3.1]	7.56 [6.44, 8.68]	1.74 [0.91, 2.57]	0.15 [0.13, 0.17]	-0.02 [-0.04, -0.01]	0.99 [0.99, 0.99]	0.00 [0.00, 0.00]
	Human Consensus	0.501 [0.449, 0.554]	0.112 [0.066, 0.156]	superior [p<0.001]	0.963 [0.960, 0.965]	-0.029 [-0.033, -0.025]	noninferior [p<0.001]	4.4 [4.2, 4.7]	3.0 [2.7, 3.4]	7.60 [6.48, 8.72]	1.69 [0.99, 2.40]	0.17 [0.15, 0.19]	-0.05 [-0.06, -0.03]	0.99 [0.99, 0.99]	0.00 [0.00, 0.00]
Screening Service 2 n=22630 pos=382 prev=1.7%	AI Read	0.605 [0.556, 0.654]			0.927 [0.924, 0.931]			8.2 [7.8, 8.5]		10.21 [8.90, 11.52]		0.12 [0.11, 0.14]		0.99 [0.99, 0.99]
	Human 1st Read	0.524 [0.473, 0.574]	0.081 [0.027, 0.136]	superior [p=0.004]	0.917 [0.914, 0.921]	0.010 [0.003, 0.017]	superior [p=0.007]	9.0 [8.6, 9.4]	-0.8 [-1.5, -0.2]	8.84 [7.62, 10.06]	1.37 [0.45, 2.29]	0.10 [0.09, 0.11]	0.03 [0.02, 0.04]	0.99 [0.99, 0.99]	0.00 [0.00, 0.00]
	Human 2nd Read	0.550 [0.500, 0.600]	0.055 [0.010, 0.100]	superior [p=0.016]	0.914 [0.911, 0.918]	0.013 [0.005, 0.021]	superior [p=0.002]	9.3 [9.0, 9.7]	-1.2 [-2.0, -0.4]	9.28 [8.03, 10.53]	0.93 [0.17, 1.68]	0.10 [0.09, 0.11]	0.03 [0.02, 0.04]	0.99 [0.99, 0.99]	0.00 [0.00, 0.00]
	Human Consensus	0.524 [0.473, 0.574]	0.081 [0.040, 0.121]	superior [p<0.001]	0.959 [0.956, 0.962]	-0.032 [-0.036, -0.028]	noninferior [p<0.001]	4.9 [4.6, 5.2]	3.3 [2.9, 3.7]	8.84 [7.62, 10.06]	1.37 [0.67, 2.07]	0.18 [0.16, 0.20]	-0.06 [-0.07, -0.04]	0.99 [0.99, 0.99]	0.00 [0.00, 0.00]
Screening Service 3 n=23400 pos=396 prev=1.7%	AI Read	0.485 [0.436, 0.534]			0.951 [0.948, 0.954]			5.6 [5.3, 5.9]		8.21 [7.05, 9.36]		0.15 [0.13, 0.16]		0.99 [0.99, 0.99]
	Human 1st Read	0.429 [0.381, 0.478]	0.056 [0.006, 0.105]	superior [p=0.028]	0.961 [0.958, 0.963]	-0.010 [-0.014, -0.005]	noninferior [p<0.001]	4.6 [4.3, 4.9]	1.0 [0.6, 1.5]	7.26 [6.18, 8.35]	0.94 [0.10, 1.78]	0.16 [0.14, 0.18]	-0.01 [-0.03, 0.00]	0.99 [0.99, 0.99]	0.00 [0.00, 0.00]
	Human 2nd Read	0.470 [0.421, 0.519]	0.015 [-0.031, 0.061]	noninferior [p=0.003]	0.965 [0.962, 0.967]	-0.014 [-0.019, -0.009]	noninferior [p<0.001]	4.3 [4.0, 4.5]	1.4 [0.9, 1.9]	7.95 [6.81, 9.09]	0.26 [-0.53, 1.04]	0.19 [0.16, 0.21]	-0.04 [-0.06, -0.02]	0.99 [0.99, 0.99]	0.00 [-0.00, 0.00]
	Human Consensus	0.480 [0.431, 0.529]	0.005 [-0.035, 0.045]	noninferior [p=0.003]	0.968 [0.965, 0.970]	-0.017 [-0.020, -0.013]	noninferior [p<0.001]	4.0 [3.7, 4.3]	1.6 [1.3, 2.0]	8.12 [6.97, 9.27]	0.09 [-0.59, 0.77]	0.20 [0.18, 0.23]	-0.06 [-0.08, -0.04]	0.99 [0.99, 0.99]	-0.00 [-0.00, 0.00]
Screening Service 4 n=23590 pos=455 prev=1.9%	AI Read	0.549 [0.504, 0.595]			0.950 [0.947, 0.953]			6.0 [5.7, 6.3]		10.60 [9.29, 11.90]		0.18 [0.16, 0.20]		0.99 [0.99, 0.99]
	Human 1st Read	0.409 [0.364, 0.454]	0.141 [0.085, 0.196]	superior [p<0.001]	0.965 [0.963, 0.968]	-0.015 [-0.021, -0.009]	noninferior [p<0.001]	4.2 [3.9, 4.4]	1.8 [1.1, 2.4]	7.88 [6.76, 9.01]	2.71 [1.65, 3.78]	0.19 [0.16, 0.21]	-0.01 [-0.03, 0.01]	0.99 [0.99, 0.99]	0.00 [0.00, 0.00]
	Human 2nd Read	0.429 [0.383, 0.474]	0.121 [0.071, 0.171]	superior [p<0.001]	0.970 [0.968, 0.973]	-0.020 [-0.027, -0.014]	noninferior [p<0.001]	3.7 [3.5, 4.0]	2.2 [1.5, 3.0]	8.27 [7.11, 9.42]	2.33 [1.36, 3.30]	0.22 [0.19, 0.25]	-0.04 [-0.06, -0.02]	0.99 [0.99, 0.99]	0.00 [0.00, 0.00]
	Human Consensus	0.440 [0.394, 0.485]	0.110 [0.070, 0.149]	superior [p<0.001]	0.976 [0.974, 0.978]	-0.026 [-0.029, -0.023]	noninferior [p<0.001]	3.2 [3.0, 3.4]	2.7 [2.4, 3.1]	8.48 [7.31, 9.65]	2.12 [1.33, 2.91]	0.26 [0.23, 0.29]	-0.09 [-0.11, -0.06]	0.99 [0.99, 0.99]	0.00 [0.00, 0.00]
Screening Service 5 n=23330 pos=419 prev=1.8%	AI Read	0.465 [0.418, 0.513]			0.952 [0.949, 0.955]			5.5 [5.2, 5.8]		8.36 [7.19, 9.53]		0.15 [0.13, 0.17]		0.99 [0.99, 0.99]
	Human 1st Read	0.363 [0.317, 0.409]	0.103 [0.045, 0.161]	superior [p<0.001]	0.961 [0.958, 0.963]	-0.009 [-0.014, -0.003]	noninferior [p<0.001]	4.5 [4.3, 4.8]	1.0 [0.4, 1.6]	6.52 [5.48, 7.55]	1.84 [0.80, 2.89]	0.14 [0.12, 0.17]	0.01 [-0.01, 0.02]	0.99 [0.99, 0.99]	0.00 [0.00, 0.00]
	Human 2nd Read	0.406 [0.359, 0.453]	0.060 [0.013, 0.106]	superior [p=0.012]	0.968 [0.966, 0.970]	-0.016 [-0.022, -0.010]	noninferior [p<0.001]	3.9 [3.6, 4.1]	1.7 [1.0, 2.3]	7.29 [6.20, 8.38]	1.07 [0.24, 1.91]	0.19 [0.16, 0.21]	-0.04 [-0.06, -0.02]	0.99 [0.99, 0.99]	0.00 [0.00, 0.00]
	Human Consensus	0.396 [0.349, 0.443]	0.069 [0.029, 0.109]	superior [p<0.001]	0.974 [0.972, 0.976]	-0.022 [-0.025, -0.018]	noninferior [p<0.001]	3.3 [3.1, 3.5]	2.3 [1.9, 2.6]	7.12 [6.04, 8.19]	1.24 [0.51, 1.98]	0.22 [0.19, 0.25]	-0.07 [-0.09, -0.04]	0.99 [0.99, 0.99]	0.00 [0.00, 0.00]
Screening Service and Type of screen	Reader	Sensitivity			Specificity			Recall Rate (%)		CDR		PPV		NPV
		Absolute	AI Read vs	Superiority/ Non-Inferiority	Absolute	AI Read vs	Superiority/ Non-Inferiority	Absolute	AI Read vs	Absolute	AI Read vs	Absolute	AI Read vs	Absolute	AI Read vs
Screening Service 1 - Prevalent Screens n=3746 pos=51 prev=1.4%	AI Read	0.686 [0.559, 0.814]			0.929 [0.920, 0.937]			8.0 [7.1, 8.8]		9.34 [6.26, 12.42]		0.12 [0.08, 0.15]		1.00 [0.99, 1.00]
	Human 1st Read	0.510 [0.373, 0.647]	0.176 [0.047, 0.306]	superior [p=0.008]	0.901 [0.892, 0.911]	0.027 [0.012, 0.042]	superior [p<0.001]	10.4 [9.5, 11.4]	-2.5 [-3.9, -1.0]	6.94 [4.28, 9.60]	2.40 [0.65, 4.15]	0.07 [0.04, 0.09]	0.05 [0.03, 0.08]	0.99 [0.99, 1.00]	0.00 [0.00, 0.00]
	Human 2nd Read	0.588 [0.453, 0.723]	0.098 [-0.053, 0.249]	noninferior [p=0.028]	0.902 [0.892, 0.912]	0.027 [0.012, 0.041]	superior [p<0.001]	10.5 [9.5, 11.4]	-2.5 [-3.9, -1.1]	8.01 [5.15, 10.86]	1.33 [-0.71, 3.38]	0.08 [0.05, 0.10]	0.04 [0.02, 0.06]	0.99 [0.99, 1.00]	0.00 [-0.00, 0.00]
	Human Consensus	0.608 [0.474, 0.742]	0.078 [-0.051, 0.202]	noninferior [p=0.018]	0.910 [0.901, 0.919]	0.019 [0.008, 0.030]	superior [p<0.001]	9.7 [8.8, 10.7]	-1.7 [-2.8, -0.6]	8.28 [5.37, 11.18]	1.07 [-0.74, 2.88]	0.09 [0.06, 0.11]	0.03 [0.01, 0.06]	0.99 [0.99, 1.00]	0.00 [-0.00, 0.00]
Screening Service 1 - Incident Screens n=19277 pos=298 prev=1.5%	AI Read	0.601 [0.545, 0.656]			0.934 [0.931, 0.938]			7.4 [7.0, 7.8]		9.29 [7.93, 10.64]		0.13 [0.11, 0.14]		0.99 [0.99, 0.99]
	Human 1st Read	0.470 [0.413, 0.526]	0.131 [0.062, 0.200]	superior [p<0.001]	0.964 [0.962, 0.967]	-0.030 [-0.040, -0.020]	noninferior [p<0.001]	4.2 [4.0, 4.5]	3.1 [2.1, 4.2]	7.26 [6.06, 8.46]	2.02 [0.96, 3.08]	0.17 [0.15, 0.20]	-0.05 [-0.06, -0.03]	0.99 [0.99, 0.99]	0.00 [0.00, 0.00]
	Human 2nd Read	0.483 [0.426, 0.540]	0.117 [0.062, 0.173]	superior [p<0.001]	0.966 [0.964, 0.969]	-0.032 [-0.041, -0.022]	noninferior [p<0.001]	4.1 [3.8, 4.4]	3.3 [2.3, 4.3]	7.47 [6.25, 8.69]	1.82 [0.95, 2.68]	0.18 [0.16, 0.21]	-0.06 [-0.08, -0.04]	0.99 [0.99, 0.99]	0.00 [0.00, 0.00]
	Human Consensus	0.483 [0.426, 0.540]	0.117 [0.068, 0.165]	superior [p<0.001]	0.973 [0.971, 0.975]	-0.039 [-0.043, -0.035]	noninferior [p<0.001]	3.4 [3.2, 3.7]	4.0 [3.6, 4.4]	7.47 [6.25, 8.69]	1.82 [1.03, 2.60]	0.22 [0.19, 0.25]	-0.09 [-0.12, -0.07]	0.99 [0.99, 0.99]	0.00 [0.00, 0.00]
Screening Service 2 - Prevalent Screens n=4908 pos=90 prev=1.8%	AI Read	0.656 [0.557, 0.754]			0.925 [0.917, 0.932]			8.6 [7.8, 9.4]		12.02 [8.97, 15.07]		0.14 [0.11, 0.17]		0.99 [0.99, 1.00]
	Human 1st Read	0.689 [0.593, 0.785]	-0.033 [-0.124, 0.057]		0.846 [0.836, 0.856]	0.079 [0.053, 0.104]	superior [p<0.001]	16.4 [15.3, 17.4]	-7.8 [-10.3, -5.3]	12.63 [9.51, 15.76]	-0.61 [-2.27, 1.05]	0.08 [0.06, 0.10]	0.06 [0.04, 0.09]	0.99 [0.99, 1.00]	-0.00 [-0.00, 0.00]
	Human 2nd Read	0.700 [0.605, 0.795]	-0.044 [-0.138, 0.049]		0.837 [0.826, 0.847]	0.088 [0.059, 0.117]	superior [p<0.001]	17.3 [16.3, 18.4]	-8.7 [-11.6, -5.8]	12.84 [9.69, 15.99]	-0.81 [-2.52, 0.89]	0.07 [0.06, 0.09]	0.07 [0.05, 0.09]	0.99 [0.99, 1.00]	-0.00 [-0.00, 0.00]
	Human Consensus	0.633 [0.534, 0.733]	0.022 [-0.052, 0.095]	noninferior [p=0.020]	0.912 [0.904, 0.920]	0.013 [0.003, 0.022]	superior [p=0.008]	9.8 [9.0, 10.6]	-1.2 [-2.2, -0.3]	11.61 [8.62, 14.61]	0.41 [-0.98, 1.79]	0.12 [0.09, 0.15]	0.02 [0.00, 0.04]	0.99 [0.99, 1.00]	0.00 [-0.00, 0.00]
Screening Service 2 - Incident Screens n=17722 pos=292 prev=1.6%	AI Read	0.589 [0.533, 0.645]			0.928 [0.924, 0.932]			8.1 [7.7, 8.5]		9.71 [8.26, 11.15]		0.12 [0.10, 0.14]		0.99 [0.99, 0.99]
	Human 1st Read	0.473 [0.415, 0.530]	0.116 [0.051, 0.182]	superior [p<0.001]	0.937 [0.933, 0.941]	-0.009 [-0.015, -0.003]	noninferior [p<0.001]	7.0 [6.6, 7.4]	1.1 [0.4, 1.7]	7.79 [6.49, 9.08]	1.92 [0.84, 3.00]	0.11 [0.09, 0.13]	0.01 [-0.00, 0.02]	0.99 [0.99, 0.99]	0.00 [0.00, 0.00]
	Human 2nd Read	0.503 [0.446, 0.561]	0.086 [0.031, 0.140]	superior [p=0.002]	0.936 [0.932, 0.939]	-0.008 [-0.015, -0.001]	noninferior [p<0.001]	7.1 [6.8, 7.5]	0.9 [0.2, 1.7]	8.29 [6.96, 9.63]	1.41 [0.51, 2.31]	0.12 [0.10, 0.13]	0.00 [-0.01, 0.02]	0.99 [0.99, 0.99]	0.00 [0.00, 0.00]
	Human Consensus	0.490 [0.432, 0.547]	0.099 [0.051, 0.147]	superior [p<0.001]	0.972 [0.970, 0.975]	-0.044 [-0.048, -0.040]	noninferior [p=0.003]	3.6 [3.3, 3.8]	4.5 [4.1, 4.9]	8.07 [6.75, 9.39]	1.64 [0.82, 2.46]	0.23 [0.19, 0.26]	-0.11 [-0.13, -0.08]	0.99 [0.99, 0.99]	0.00 [0.00, 0.00]
Screening Service 3 - Prevalent Screens n=2264 pos=39 prev=1.7%	AI Read	0.513 [0.353, 0.674]			0.953 [0.944, 0.962]			5.5 [4.5, 6.4]		8.83 [4.98, 12.69]		0.16 [0.10, 0.23]		0.99 [0.99, 1.00]
	Human 1st Read	0.564 [0.400, 0.721]	-0.051 [-0.178, 0.070]		0.919 [0.908, 0.930]	0.034 [0.019, 0.049]	superior [p<0.001]	8.9 [7.7, 10.1]	-3.4 [-5.0, -1.9]	9.72 [5.68, 13.76]	-0.88 [-3.02, 1.26]	0.11 [0.07, 0.15]	0.05 [0.01, 0.10]	0.99 [0.99, 1.00]	-0.00 [-0.00, 0.00]
	Human 2nd Read	0.564 [0.405, 0.719]	-0.051 [-0.157, 0.047]		0.920 [0.908, 0.931]	0.034 [0.017, 0.051]	superior [p<0.001]	8.9 [7.7, 10.0]	-3.4 [-5.1, -1.7]	9.72 [5.68, 13.76]	-0.88 [-2.63, 0.86]	0.11 [0.07, 0.15]	0.05 [0.01, 0.09]	0.99 [0.99, 1.00]	-0.00 [-0.00, 0.00]
	Human Consensus	0.564 [0.405, 0.719]	-0.051 [-0.157, 0.047]		0.932 [0.921, 0.942]	0.022 [0.009, 0.034]	superior [p<0.001]	7.7 [6.6, 8.8]	-2.2 [-3.4, -1.0]	9.72 [5.68, 13.76]	-0.88 [-3.00, 1.24]	0.13 [0.08, 0.18]	0.03 [-0.00, 0.08]	0.99 [0.99, 1.00]	-0.00 [-0.00, 0.00]
Screening Service 3 - Incident Screens n=21136 pos=357 prev=1.7%	AI Read	0.482 [0.430, 0.534]			0.951 [0.948, 0.954]			5.7 [5.3, 6.0]		8.14 [6.93, 9.35]		0.14 [0.12, 0.16]		0.99 [0.99, 0.99]
	Human 1st Read	0.415 [0.363, 0.466]	0.067 [0.014, 0.121]	superior [p=0.014]	0.965 [0.962, 0.967]	-0.014 [-0.020, -0.009]	noninferior [p<0.001]	4.1 [3.9, 4.4]	1.5 [1.0, 2.1]	7.00 [5.88, 8.13]	1.14 [0.23, 2.04]	0.17 [0.14, 0.19]	-0.03 [-0.04, -0.01]	0.99 [0.99, 0.99]	0.00 [0.00, 0.00]
	Human 2nd Read	0.459 [0.408, 0.511]	0.022 [-0.027, 0.072]	noninferior [p=0.002]	0.970 [0.967, 0.972]	-0.019 [-0.025, -0.012]	noninferior [p<0.001]	3.8 [3.5, 4.0]	1.9 [1.2, 2.5]	7.76 [6.58, 8.94]	0.38 [-0.46, 1.22]	0.21 [0.18, 0.23]	-0.06 [-0.08, -0.04]	0.99 [0.99, 0.99]	0.00 [-0.00, 0.00]
	Human Consensus	0.471 [0.419, 0.522]	0.011 [-0.032, 0.054]	noninferior [p=0.002]	0.971 [0.969, 0.974]	-0.021 [-0.024, -0.017]	noninferior [p<0.001]	3.6 [3.4, 3.9]	2.0 [1.7, 2.4]	7.95 [6.75, 9.15]	0.19 [-0.54, 0.92]	0.22 [0.19, 0.25]	-0.08 [-0.10, -0.06]	0.99 [0.99, 0.99]	-0.00 [-0.00, 0.00]
Screening Service 4 - Prevalent Screens n=2332 pos=35 prev=1.5%	AI Read	0.629 [0.463, 0.788]			0.951 [0.942, 0.960]			5.7 [4.8, 6.7]		9.43 [5.51, 13.36]		0.16 [0.10, 0.23]		0.99 [0.99, 1.00]
	Human 1st Read	0.457 [0.294, 0.625]	0.171 [0.027, 0.333]	superior [p=0.016]	0.929 [0.918, 0.939]	0.023 [0.009, 0.036]	superior [p=0.001]	7.7 [6.6, 8.8]	-2.0 [-3.3, -0.7]	6.86 [3.51, 10.21]	2.57 [0.50, 4.65]	0.09 [0.05, 0.13]	0.08 [0.03, 0.12]	0.99 [0.99, 1.00]	0.00 [0.00, 0.01]
	Human 2nd Read	0.571 [0.400, 0.733]	0.057 [-0.081, 0.200]		0.945 [0.936, 0.954]	0.006 [-0.005, 0.017]	noninferior [p<0.001]	6.3 [5.3, 7.2]	-0.5 [-1.6, 0.6]	8.58 [4.83, 12.32]	0.86 [-1.22, 2.94]	0.14 [0.08, 0.19]	0.03 [-0.01, 0.07]	0.99 [0.99, 1.00]	0.00 [-0.00, 0.00]
	Human Consensus	0.571 [0.400, 0.735]	0.057 [-0.081, 0.200]		0.954 [0.945, 0.962]	-0.003 [-0.013, 0.008]	noninferior [p<0.001]	5.4 [4.5, 6.3]	0.3 [-0.7, 1.4]	8.58 [4.83, 12.32]	0.86 [-1.52, 3.23]	0.16 [0.09, 0.22]	0.01 [-0.04, 0.05]	0.99 [0.99, 1.00]	0.00 [-0.00, 0.00]
Screening Service 4 - Incident Screens n=21258 pos=420 prev=2.0%	AI Read	0.543 [0.495, 0.590]			0.950 [0.947, 0.953]			6.0 [5.7, 6.3]		10.73 [9.34, 12.11]		0.18 [0.16, 0.20]		0.99 [0.99, 0.99]
	Human 1st Read	0.405 [0.358, 0.452]	0.138 [0.081, 0.195]	superior [p<0.001]	0.969 [0.967, 0.972]	-0.020 [-0.027, -0.013]	noninferior [p<0.001]	3.8 [3.5, 4.0]	2.2 [1.4, 2.9]	8.00 [6.80, 9.19]	2.73 [1.60, 3.86]	0.21 [0.18, 0.24]	-0.03 [-0.05, -0.01]	0.99 [0.99, 0.99]	0.00 [0.00, 0.00]
	Human 2nd Read	0.417 [0.370, 0.464]	0.126 [0.072, 0.181]	superior [p<0.001]	0.973 [0.971, 0.975]	-0.023 [-0.031, -0.016]	noninferior [p<0.001]	3.5 [3.2, 3.7]	2.5 [1.7, 3.3]	8.23 [7.02, 9.45]	2.49 [1.42, 3.57]	0.24 [0.21, 0.27]	-0.06 [-0.08, -0.04]	0.99 [0.99, 0.99]	0.00 [0.00, 0.00]
	Human Consensus	0.429 [0.381, 0.476]	0.114 [0.073, 0.155]	superior [p<0.001]	0.978 [0.976, 0.980]	-0.028 [-0.032, -0.025]	noninferior [p<0.001]	3.0 [2.8, 3.2]	3.0 [2.7, 3.3]	8.47 [7.24, 9.70]	2.26 [1.41, 3.10]	0.28 [0.25, 0.32]	-0.10 [-0.13, -0.08]	0.99 [0.99, 0.99]	0.00 [0.00, 0.00]
Screening Service 5 - Prevalent Screens n=2854 pos=39 prev=1.4%	AI Read	0.641 [0.488, 0.792]			0.948 [0.940, 0.956]			6.0 [5.2, 6.9]		8.76 [5.34, 12.18]		0.15 [0.09, 0.20]		0.99 [0.99, 1.00]
	Human 1st Read	0.564 [0.405, 0.719]	0.077 [-0.053, 0.212]	noninferior [p=0.033]	0.891 [0.879, 0.902]	0.057 [0.033, 0.082]	superior [p<0.001]	11.6 [10.4, 12.7]	-5.5 [-7.9, -3.2]	7.71 [4.50, 10.92]	1.05 [-0.78, 2.89]	0.07 [0.04, 0.09]	0.08 [0.05, 0.12]	0.99 [0.99, 1.00]	0.00 [-0.00, 0.00]
	Human 2nd Read	0.615 [0.457, 0.771]	0.026 [-0.086, 0.143]		0.909 [0.898, 0.919]	0.039 [0.022, 0.056]	superior [p<0.001]	9.8 [8.8, 10.9]	-3.8 [-5.5, -2.1]	8.41 [5.06, 11.76]	0.35 [-1.20, 1.90]	0.09 [0.05, 0.12]	0.06 [0.03, 0.09]	0.99 [0.99, 1.00]	0.00 [-0.00, 0.00]
	Human Consensus	0.615 [0.457, 0.767]	0.026 [-0.086, 0.140]		0.931 [0.921, 0.940]	0.017 [0.006, 0.028]	superior [p=0.002]	7.7 [6.7, 8.6]	-1.6 [-2.7, -0.6]	8.41 [5.06, 11.76]	0.35 [-1.47, 2.17]	0.11 [0.07, 0.15]	0.04 [0.01, 0.07]	0.99 [0.99, 1.00]	0.00 [-0.00, 0.00]
Screening Service 5 - Incident Screens n=20476 pos=380 prev=1.9%	AI Read	0.447 [0.397, 0.497]			0.953 [0.950, 0.956]			5.5 [5.2, 5.8]		8.30 [7.06, 9.55]		0.15 [0.13, 0.17]		0.99 [0.99, 0.99]
	Human 1st Read	0.342 [0.294, 0.390]	0.105 [0.044, 0.166]	superior [p<0.001]	0.970 [0.968, 0.973]	-0.018 [-0.025, -0.011]	noninferior [p<0.001]	3.5 [3.3, 3.8]	1.9 [1.2, 2.7]	6.35 [5.26, 7.44]	1.95 [0.82, 3.09]	0.18 [0.15, 0.21]	-0.03 [-0.05, -0.01]	0.99 [0.99, 0.99]	0.00 [0.00, 0.00]
	Human 2nd Read	0.384 [0.335, 0.433]	0.063 [0.014, 0.113]	superior [p=0.012]	0.976 [0.974, 0.979]	-0.024 [-0.032, -0.016]	noninferior [p<0.001]	3.0 [2.8, 3.3]	2.4 [1.6, 3.3]	7.13 [5.98, 8.28]	1.17 [0.26, 2.09]	0.24 [0.20, 0.27]	-0.08 [-0.11, -0.06]	0.99 [0.99, 0.99]	0.00 [0.00, 0.00]
	Human Consensus	0.374 [0.325, 0.422]	0.074 [0.030, 0.116]	superior [p<0.001]	0.980 [0.978, 0.982]	-0.027 [-0.030, -0.024]	noninferior [p<0.001]	2.7 [2.5, 2.9]	2.8 [2.5, 3.1]	6.93 [5.80, 8.07]	1.37 [0.56, 2.18]	0.26 [0.22, 0.30]	-0.11 [-0.14, -0.08]	0.99 [0.99, 0.99]	0.00 [0.00, 0.00]
Type of screen	Reader	Sensitivity			Specificity			Recall Rate (%)		CDR		PPV		NPV
		Absolute	AI Read vs	Superiority/ Non-Inferiority	Absolute	AI Read vs	Superiority/ Non-Inferiority	Absolute	AI Read vs	Absolute	AI Read vs	Absolute	AI Read vs	Absolute	AI Read vs
Prevalent Screens n=16104 pos=254 prev=1.6%	AI Read	0.634 [0.575, 0.693]			0.938 [0.934, 0.941]			7.1 [6.7, 7.5]		10.00 [8.46, 11.53]		0.14 [0.12, 0.16]		0.99 [0.99, 1.00]
	Human 1st Read	0.583 [0.522, 0.643]	0.051 [-0.002, 0.104]	noninferior [p<0.001]	0.889 [0.884, 0.894]	0.049 [0.039, 0.058]	superior [p<0.001]	11.8 [11.3, 12.3]	-4.7 [-5.7, -3.7]	9.19 [7.72, 10.66]	0.81 [-0.03, 1.64]	0.08 [0.07, 0.09]	0.06 [0.05, 0.08]	0.99 [0.99, 0.99]	0.00 [0.00, 0.00]
	Human 2nd Read	0.626 [0.566, 0.685]	0.008 [-0.046, 0.062]	noninferior [p=0.017]	0.892 [0.887, 0.897]	0.046 [0.035, 0.056]	superior [p<0.001]	11.6 [11.1, 12.1]	-4.5 [-5.5, -3.4]	9.87 [8.35, 11.40]	0.12 [-0.72, 0.97]	0.09 [0.07, 0.10]	0.05 [0.04, 0.07]	0.99 [0.99, 0.99]	0.00 [-0.00, 0.00]
	Human Consensus	0.606 [0.546, 0.666]	0.028 [-0.019, 0.074]	noninferior [p<0.001]	0.924 [0.920, 0.928]	0.014 [0.009, 0.019]	superior [p<0.001]	8.5 [8.0, 8.9]	-1.3 [-1.8, -0.8]	9.56 [8.06, 11.07]	0.43 [-0.31, 1.17]	0.11 [0.10, 0.13]	0.03 [0.02, 0.04]	0.99 [0.99, 0.99]	0.00 [-0.00, 0.00]
Incident Screens n=99869 pos=1747 prev=1.7%	AI Read	0.527 [0.504, 0.551]			0.944 [0.942, 0.945]			6.4 [6.3, 6.6]		9.22 [8.63, 9.81]		0.14 [0.13, 0.15]		0.99 [0.99, 0.99]
	Human 1st Read	0.416 [0.392, 0.439]	0.112 [0.085, 0.139]	superior [p<0.001]	0.962 [0.961, 0.963]	-0.018 [-0.021, -0.015]	noninferior [p<0.001]	4.5 [4.3, 4.6]	2.0 [1.6, 2.3]	7.27 [6.74, 7.80]	1.95 [1.48, 2.43]	0.16 [0.15, 0.17]	-0.02 [-0.03, -0.01]	0.99 [0.99, 0.99]	0.00 [0.00, 0.00]
	Human 2nd Read	0.444 [0.421, 0.467]	0.083 [0.060, 0.106]	superior [p<0.001]	0.965 [0.964, 0.966]	-0.021 [-0.025, -0.018]	noninferior [p<0.001]	4.2 [4.1, 4.3]	2.2 [1.9, 2.6]	7.77 [7.23, 8.31]	1.45 [1.04, 1.86]	0.18 [0.17, 0.20]	-0.04 [-0.05, -0.03]	0.99 [0.99, 0.99]	0.00 [0.00, 0.00]
	Human Consensus	0.445 [0.421, 0.468]	0.082 [0.063, 0.102]	superior [p<0.001]	0.975 [0.974, 0.976]	-0.031 [-0.033, -0.030]	noninferior [p<0.001]	3.2 [3.1, 3.3]	3.2 [3.0, 3.4]	7.78 [7.24, 8.33]	1.44 [1.09, 1.79]	0.24 [0.23, 0.26]	-0.10 [-0.11, -0.09]	0.99 [0.99, 0.99]	0.00 [0.00, 0.00]
Age category, years	Reader	Sensitivity			Specificity			Recall Rate (%)		CDR		PPV		NPV
		Absolute	AI Read vs	Superiority/ Non-Inferiority	Absolute	AI Read vs	Superiority/ Non-Inferiority	Absolute	AI Read vs	Absolute	AI Read vs	Absolute	AI Read vs	Absolute	AI Read vs
Age 50-54 n=32956 pos=458 prev=1.4%	AI Read	0.555 [0.509, 0.600]			0.945 [0.943, 0.948]			6.2 [5.9, 6.4]		7.71 [6.76, 8.65]		0.12 [0.11, 0.14]		0.99 [0.99, 0.99]
	Human 1st Read	0.476 [0.430, 0.522]	0.079 [0.040, 0.117]	superior [p<0.001]	0.930 [0.927, 0.933]	0.015 [0.011, 0.020]	superior [p<0.001]	7.6 [7.3, 7.9]	-1.4 [-1.9, -0.9]	6.61 [5.74, 7.49]	1.09 [0.55, 1.63]	0.09 [0.08, 0.10]	0.04 [0.03, 0.05]	0.99 [0.99, 0.99]	0.00 [0.00, 0.00]
	Human 2nd Read	0.491 [0.445, 0.537]	0.063 [0.025, 0.102]	superior [p=0.001]	0.933 [0.930, 0.936]	0.012 [0.007, 0.017]	superior [p<0.001]	7.3 [7.0, 7.6]	-1.1 [-1.6, -0.6]	6.83 [5.94, 7.72]	0.88 [0.34, 1.42]	0.09 [0.08, 0.11]	0.03 [0.02, 0.04]	0.99 [0.99, 0.99]	0.00 [0.00, 0.00]
	Human Consensus	0.483 [0.437, 0.528]	0.072 [0.036, 0.108]	superior [p<0.001]	0.951 [0.948, 0.953]	-0.005 [-0.008, -0.002]	noninferior [p<0.001]	5.5 [5.3, 5.8]	0.6 [0.3, 0.9]	6.71 [5.82, 7.59]	1.00 [0.49, 1.51]	0.12 [0.11, 0.14]	0.00 [-0.01, 0.01]	0.99 [0.99, 0.99]	0.00 [0.00, 0.00]
Age 55-59 n=29286 pos=447 prev=1.5%	AI Read	0.441 [0.395, 0.487]			0.946 [0.943, 0.949]			6.0 [5.7, 6.3]		6.73 [5.79, 7.66]		0.11 [0.10, 0.13]		0.99 [0.99, 0.99]
	Human 1st Read	0.362 [0.318, 0.407]	0.078 [0.035, 0.122]	superior [p<0.001]	0.958 [0.956, 0.961]	-0.012 [-0.016, -0.008]	noninferior [p<0.001]	4.7 [4.4, 4.9]	1.3 [0.9, 1.7]	5.53 [4.68, 6.38]	1.20 [0.53, 1.86]	0.12 [0.10, 0.14]	-0.01 [-0.02, 0.01]	0.99 [0.99, 0.99]	0.00 [0.00, 0.00]
	Human 2nd Read	0.376 [0.331, 0.421]	0.065 [0.025, 0.104]	superior [p=0.001]	0.962 [0.959, 0.964]	-0.016 [-0.020, -0.012]	noninferior [p<0.001]	4.4 [4.1, 4.6]	1.6 [1.2, 2.1]	5.74 [4.87, 6.60]	0.99 [0.39, 1.59]	0.13 [0.11, 0.15]	-0.02 [-0.03, -0.01]	0.99 [0.99, 0.99]	0.00 [0.00, 0.00]
	Human Consensus	0.380 [0.335, 0.425]	0.060 [0.021, 0.099]	superior [p=0.002]	0.974 [0.972, 0.975]	-0.028 [-0.031, -0.025]	noninferior [p<0.001]	3.2 [3.0, 3.4]	2.8 [2.5, 3.1]	5.80 [4.93, 6.67]	0.92 [0.32, 1.52]	0.18 [0.16, 0.21]	-0.07 [-0.09, -0.05]	0.99 [0.99, 0.99]	0.00 [0.00, 0.00]
Age 60-64 n=25129 pos=459 prev=1.8%	AI Read	0.556 [0.510, 0.601]			0.943 [0.940, 0.946]			6.6 [6.3, 6.9]		10.15 [8.91, 11.39]		0.15 [0.14, 0.17]		0.99 [0.99, 0.99]
	Human 1st Read	0.453 [0.408, 0.499]	0.102 [0.058, 0.147]	superior [p<0.001]	0.962 [0.960, 0.965]	-0.019 [-0.024, -0.015]	noninferior [p<0.001]	4.5 [4.3, 4.8]	2.1 [1.6, 2.5]	8.28 [7.16, 9.40]	1.87 [1.06, 2.68]	0.18 [0.16, 0.20]	-0.03 [-0.05, -0.01]	0.99 [0.99, 0.99]	0.00 [0.00, 0.00]
	Human 2nd Read	0.473 [0.427, 0.518]	0.083 [0.040, 0.126]	superior [p<0.001]	0.964 [0.962, 0.967]	-0.021 [-0.026, -0.017]	noninferior [p<0.001]	4.4 [4.1, 4.6]	2.2 [1.8, 2.7]	8.64 [7.49, 9.78]	1.51 [0.72, 2.30]	0.20 [0.17, 0.22]	-0.04 [-0.06, -0.03]	0.99 [0.99, 0.99]	0.00 [0.00, 0.00]
	Human Consensus	0.471 [0.425, 0.516]	0.085 [0.044, 0.125]	superior [p<0.001]	0.976 [0.974, 0.978]	-0.033 [-0.036, -0.029]	noninferior [p<0.001]	3.2 [3.0, 3.5]	3.4 [3.0, 3.7]	8.60 [7.45, 9.74]	1.55 [0.80, 2.30]	0.26 [0.23, 0.29]	-0.11 [-0.13, -0.09]	0.99 [0.99, 0.99]	0.00 [0.00, 0.00]
Age 65+ n=28602 pos=637 prev=2.2%	AI Read	0.590 [0.552, 0.628]			0.937 [0.934, 0.940]			7.5 [7.2, 7.8]		13.15 [11.83, 14.47]		0.18 [0.16, 0.19]		0.99 [0.99, 0.99]
	Human 1st Read	0.449 [0.410, 0.488]	0.141 [0.101, 0.181]	superior [p<0.001]	0.962 [0.959, 0.964]	-0.025 [-0.029, -0.020]	noninferior [p<0.001]	4.8 [4.5, 5.0]	2.7 [2.2, 3.2]	10.00 [8.85, 11.15]	3.15 [2.25, 4.04]	0.21 [0.19, 0.23]	-0.03 [-0.05, -0.02]	0.99 [0.99, 0.99]	0.00 [0.00, 0.00]
	Human 2nd Read	0.510 [0.471, 0.549]	0.080 [0.044, 0.116]	superior [p<0.001]	0.965 [0.963, 0.967]	-0.028 [-0.033, -0.023]	noninferior [p<0.001]	4.5 [4.3, 4.8]	2.9 [2.4, 3.5]	11.36 [10.13, 12.59]	1.78 [0.99, 2.58]	0.25 [0.23, 0.27]	-0.07 [-0.09, -0.06]	0.99 [0.99, 0.99]	0.00 [0.00, 0.00]
	Human Consensus	0.509 [0.470, 0.547]	0.082 [0.049, 0.114]	superior [p<0.001]	0.975 [0.973, 0.977]	-0.038 [-0.041, -0.035]	noninferior [p<0.001]	3.6 [3.4, 3.8]	3.9 [3.6, 4.2]	11.33 [10.10, 12.55]	1.82 [1.07, 2.56]	0.32 [0.29, 0.35]	-0.14 [-0.16, -0.12]	0.99 [0.99, 0.99]	0.00 [0.00, 0.00]
Indices of multiple deprivation (IMD)	Reader	Sensitivity			Specificity			Recall Rate (%)		CDR		PPV		NPV
		Absolute	AI Read vs	Superiority/ Non-Inferiority	Absolute	AI Read vs	Superiority/ Non-Inferiority	Absolute	AI Read vs	Absolute	AI Read vs	Absolute	AI Read vs	Absolute	AI Read vs
1st n=2192 pos=43 prev=2.0%	AI Read	0.535 [0.382, 0.685]			0.942 [0.932, 0.952]			6.7 [5.7, 7.8]		10.49 [6.23, 14.76]		0.16 [0.10, 0.22]		0.99 [0.99, 0.99]
	Human 1st Read	0.465 [0.317, 0.615]	0.070 [-0.103, 0.244]		0.953 [0.945, 0.962]	-0.011 [-0.023, 0.001]	noninferior [p<0.001]	5.5 [4.5, 6.4]	1.2 [-0.0, 2.5]	9.12 [5.14, 13.10]	1.37 [-1.86, 4.60]	0.17 [0.10, 0.23]	-0.01 [-0.07, 0.05]	0.99 [0.98, 0.99]	0.00 [-0.00, 0.00]
	Human 2nd Read	0.512 [0.359, 0.667]	0.023 [-0.143, 0.187]		0.952 [0.943, 0.961]	-0.009 [-0.022, 0.004]	noninferior [p<0.001]	5.7 [4.8, 6.7]	1.0 [-0.3, 2.3]	10.04 [5.86, 14.21]	0.46 [-2.77, 3.69]	0.17 [0.11, 0.24]	-0.02 [-0.07, 0.04]	0.99 [0.99, 0.99]	0.00 [-0.00, 0.00]
	Human Consensus	0.512 [0.359, 0.667]	0.023 [-0.143, 0.187]		0.959 [0.950, 0.967]	-0.016 [-0.028, -0.004]	noninferior [p<0.001]	5.1 [4.1, 6.0]	1.6 [0.4, 2.9]	10.04 [5.86, 14.21]	0.46 [-3.00, 3.92]	0.20 [0.12, 0.27]	-0.04 [-0.10, 0.02]	0.99 [0.99, 0.99]	0.00 [-0.00, 0.00]
2nd n=5906 pos=103 prev=1.7%	AI Read	0.573 [0.477, 0.668]			0.939 [0.933, 0.945]			7.0 [6.4, 7.7]		9.99 [7.45, 12.53]		0.14 [0.11, 0.18]		0.99 [0.99, 0.99]
	Human 1st Read	0.437 [0.341, 0.533]	0.136 [0.038, 0.234]	superior [p=0.006]	0.953 [0.948, 0.958]	-0.014 [-0.022, -0.006]	noninferior [p<0.001]	5.4 [4.8, 6.0]	1.6 [0.8, 2.4]	7.62 [5.40, 9.84]	2.37 [0.68, 4.07]	0.14 [0.10, 0.18]	0.00 [-0.03, 0.03]	0.99 [0.99, 0.99]	0.00 [0.00, 0.00]
	Human 2nd Read	0.505 [0.408, 0.601]	0.068 [-0.020, 0.156]	noninferior [p=0.004]	0.952 [0.947, 0.958]	-0.013 [-0.021, -0.005]	noninferior [p<0.001]	5.6 [5.0, 6.2]	1.4 [0.6, 2.2]	8.80 [6.42, 11.19]	1.19 [-0.34, 2.71]	0.16 [0.12, 0.20]	-0.02 [-0.04, 0.01]	0.99 [0.99, 0.99]	0.00 [-0.00, 0.00]
	Human Consensus	0.476 [0.379, 0.572]	0.097 [0.006, 0.185]	superior [p=0.033]	0.965 [0.961, 0.970]	-0.027 [-0.034, -0.019]	noninferior [p<0.001]	4.2 [3.7, 4.7]	2.8 [2.1, 3.5]	8.30 [5.98, 10.61]	1.69 [0.07, 3.32]	0.20 [0.15, 0.25]	-0.05 [-0.09, -0.02]	0.99 [0.99, 0.99]	0.00 [-0.00, 0.00]
3rd n=9127 pos=158 prev=1.7%	AI Read	0.494 [0.416, 0.572]			0.937 [0.932, 0.942]			7.1 [6.5, 7.6]		8.55 [6.66, 10.43]		0.12 [0.10, 0.15]		0.99 [0.99, 0.99]
	Human 1st Read	0.424 [0.347, 0.501]	0.070 [0.005, 0.134]	superior [p=0.035]	0.948 [0.943, 0.952]	-0.011 [-0.018, -0.004]	noninferior [p<0.001]	5.9 [5.4, 6.3]	1.2 [0.5, 1.9]	7.34 [5.59, 9.09]	1.21 [0.09, 2.32]	0.13 [0.10, 0.15]	-0.00 [-0.02, 0.02]	0.99 [0.99, 0.99]	0.00 [-0.00, 0.00]
	Human 2nd Read	0.475 [0.397, 0.553]	0.019 [-0.048, 0.086]	noninferior [p=0.022]	0.950 [0.946, 0.955]	-0.013 [-0.020, -0.006]	noninferior [p<0.001]	5.7 [5.2, 6.2]	1.3 [0.6, 2.0]	8.22 [6.37, 10.07]	0.33 [-0.83, 1.49]	0.14 [0.11, 0.17]	-0.02 [-0.04, -0.00]	0.99 [0.99, 0.99]	0.00 [-0.00, 0.00]
	Human Consensus	0.462 [0.384, 0.540]	0.032 [-0.035, 0.097]	noninferior [p=0.006]	0.963 [0.959, 0.967]	-0.026 [-0.032, -0.020]	noninferior [p<0.001]	4.5 [4.0, 4.9]	2.6 [2.0, 3.2]	8.00 [6.17, 9.83]	0.55 [-0.61, 1.70]	0.18 [0.14, 0.22]	-0.06 [-0.08, -0.03]	0.99 [0.99, 0.99]	0.00 [-0.00, 0.00]
4th n=15928 pos=237 prev=1.5%	AI Read	0.582 [0.519, 0.645]			0.943 [0.939, 0.947]			6.5 [6.1, 6.9]		8.66 [7.22, 10.10]		0.13 [0.11, 0.15]		0.99 [0.99, 0.99]
	Human 1st Read	0.494 [0.430, 0.557]	0.089 [0.029, 0.148]	superior [p=0.003]	0.953 [0.949, 0.956]	-0.010 [-0.015, -0.004]	noninferior [p<0.001]	5.4 [5.0, 5.7]	1.1 [0.6, 1.6]	7.35 [6.02, 8.67]	1.32 [0.44, 2.20]	0.14 [0.11, 0.16]	-0.00 [-0.02, 0.01]	0.99 [0.99, 0.99]	0.00 [0.00, 0.00]
	Human 2nd Read	0.506 [0.443, 0.570]	0.076 [0.020, 0.132]	superior [p=0.008]	0.957 [0.954, 0.960]	-0.014 [-0.019, -0.009]	noninferior [p<0.001]	5.0 [4.7, 5.3]	1.5 [0.9, 2.0]	7.53 [6.19, 8.88]	1.13 [0.29, 1.97]	0.15 [0.13, 0.18]	-0.02 [-0.03, -0.00]	0.99 [0.99, 0.99]	0.00 [0.00, 0.00]
	Human Consensus	0.511 [0.447, 0.574]	0.072 [0.018, 0.124]	superior [p=0.008]	0.966 [0.964, 0.969]	-0.024 [-0.028, -0.019]	noninferior [p<0.001]	4.1 [3.8, 4.4]	2.4 [2.0, 2.9]	7.60 [6.25, 8.95]	1.07 [0.26, 1.87]	0.19 [0.16, 0.22]	-0.05 [-0.07, -0.03]	0.99 [0.99, 0.99]	0.00 [0.00, 0.00]
5th n=11935 pos=180 prev=1.5%	AI Read	0.583 [0.511, 0.655]			0.943 [0.939, 0.947]			6.5 [6.1, 7.0]		8.80 [7.12, 10.47]		0.13 [0.11, 0.16]		0.99 [0.99, 0.99]
	Human 1st Read	0.489 [0.416, 0.562]	0.094 [0.032, 0.157]	superior [p=0.003]	0.949 [0.945, 0.953]	-0.006 [-0.012, -0.000]	noninferior [p<0.001]	5.8 [5.4, 6.2]	0.7 [0.1, 1.3]	7.37 [5.84, 8.91]	1.42 [0.48, 2.37]	0.13 [0.10, 0.15]	0.01 [-0.01, 0.02]	0.99 [0.99, 0.99]	0.00 [0.00, 0.00]
	Human 2nd Read	0.544 [0.472, 0.617]	0.039 [-0.018, 0.096]	noninferior [p=0.001]	0.953 [0.949, 0.957]	-0.010 [-0.016, -0.005]	noninferior [p<0.001]	5.4 [5.0, 5.8]	1.1 [0.5, 1.6]	8.21 [6.59, 9.83]	0.59 [-0.27, 1.44]	0.15 [0.12, 0.18]	-0.02 [-0.03, 0.00]	0.99 [0.99, 0.99]	0.00 [-0.00, 0.00]
	Human Consensus	0.544 [0.472, 0.617]	0.039 [-0.015, 0.092]	noninferior [p<0.001]	0.964 [0.961, 0.968]	-0.022 [-0.027, -0.017]	noninferior [p<0.001]	4.3 [4.0, 4.7]	2.2 [1.7, 2.7]	8.21 [6.59, 9.83]	0.59 [-0.23, 1.41]	0.19 [0.16, 0.22]	-0.05 [-0.08, -0.03]	0.99 [0.99, 0.99]	0.00 [-0.00, 0.00]
6th n=12921 pos=208 prev=1.6%	AI Read	0.466 [0.399, 0.534]			0.942 [0.938, 0.946]			6.4 [6.0, 6.9]		7.51 [6.02, 9.00]		0.12 [0.09, 0.14]		0.99 [0.99, 0.99]
	Human 1st Read	0.380 [0.314, 0.446]	0.087 [0.021, 0.152]	superior [p=0.010]	0.953 [0.949, 0.956]	-0.011 [-0.016, -0.005]	noninferior [p<0.001]	5.3 [4.9, 5.7]	1.2 [0.6, 1.7]	6.11 [4.77, 7.46]	1.39 [0.34, 2.45]	0.12 [0.09, 0.14]	0.00 [-0.02, 0.02]	0.99 [0.99, 0.99]	0.00 [0.00, 0.00]
	Human 2nd Read	0.399 [0.332, 0.466]	0.067 [0.012, 0.122]	superior [p=0.017]	0.957 [0.953, 0.960]	-0.015 [-0.020, -0.009]	noninferior [p<0.001]	4.9 [4.5, 5.3]	1.6 [1.0, 2.1]	6.42 [5.05, 7.80]	1.08 [0.20, 1.97]	0.13 [0.11, 0.16]	-0.02 [-0.03, 0.00]	0.99 [0.99, 0.99]	0.00 [0.00, 0.00]
	Human Consensus	0.409 [0.342, 0.475]	0.058 [-0.001, 0.116]	noninferior [p<0.001]	0.968 [0.965, 0.971]	-0.026 [-0.031, -0.021]	noninferior [p<0.001]	3.8 [3.4, 4.1]	2.7 [2.2, 3.1]	6.58 [5.18, 7.97]	0.93 [-0.03, 1.89]	0.17 [0.14, 0.21]	-0.06 [-0.08, -0.03]	0.99 [0.99, 0.99]	0.00 [-0.00, 0.00]
7th n=14355 pos=287 prev=2.0%	AI Read	0.592 [0.535, 0.649]			0.945 [0.941, 0.948]			6.6 [6.2, 7.0]		11.84 [10.07, 13.61]		0.18 [0.15, 0.20]		0.99 [0.99, 0.99]
	Human 1st Read	0.456 [0.399, 0.514]	0.136 [0.080, 0.192]	superior [p<0.001]	0.955 [0.952, 0.959]	-0.011 [-0.016, -0.005]	noninferior [p<0.001]	5.3 [4.9, 5.7]	1.3 [0.8, 1.8]	9.13 [7.57, 10.68]	2.72 [1.60, 3.84]	0.17 [0.15, 0.20]	0.01 [-0.01, 0.03]	0.99 [0.99, 0.99]	0.00 [0.00, 0.00]
	Human 2nd Read	0.470 [0.413, 0.528]	0.122 [0.071, 0.173]	superior [p<0.001]	0.960 [0.956, 0.963]	-0.015 [-0.020, -0.010]	noninferior [p<0.001]	4.9 [4.5, 5.3]	1.7 [1.2, 2.2]	9.40 [7.83, 10.98]	2.44 [1.42, 3.45]	0.19 [0.16, 0.22]	-0.01 [-0.03, 0.01]	0.99 [0.99, 0.99]	0.00 [0.00, 0.00]
	Human Consensus	0.477 [0.420, 0.535]	0.115 [0.066, 0.163]	superior [p<0.001]	0.972 [0.970, 0.975]	-0.028 [-0.032, -0.024]	noninferior [p<0.001]	3.7 [3.3, 4.0]	3.0 [2.5, 3.4]	9.54 [7.95, 11.13]	2.30 [1.29, 3.31]	0.26 [0.22, 0.30]	-0.08 [-0.11, -0.06]	0.99 [0.99, 0.99]	0.00 [0.00, 0.00]
8th n=12785 pos=216 prev=1.7%	AI Read	0.509 [0.443, 0.576]			0.941 [0.937, 0.945]			6.6 [6.2, 7.1]		8.60 [7.00, 10.20]		0.13 [0.11, 0.15]		0.99 [0.99, 0.99]
	Human 1st Read	0.440 [0.374, 0.506]	0.069 [0.001, 0.138]	superior [p=0.048]	0.952 [0.949, 0.956]	-0.011 [-0.017, -0.006]	noninferior [p<0.001]	5.4 [5.0, 5.8]	1.2 [0.6, 1.8]	7.43 [5.94, 8.92]	1.17 [0.01, 2.33]	0.14 [0.11, 0.16]	-0.01 [-0.03, 0.01]	0.99 [0.99, 0.99]	0.00 [0.00, 0.00]
	Human 2nd Read	0.444 [0.378, 0.511]	0.065 [0.006, 0.124]	superior [p=0.031]	0.956 [0.953, 0.960]	-0.015 [-0.020, -0.009]	noninferior [p<0.001]	5.0 [4.7, 5.4]	1.6 [1.0, 2.1]	7.51 [6.01, 9.01]	1.10 [0.10, 2.09]	0.15 [0.12, 0.18]	-0.02 [-0.04, -0.00]	0.99 [0.99, 0.99]	0.00 [0.00, 0.00]
	Human Consensus	0.435 [0.369, 0.501]	0.074 [0.017, 0.129]	superior [p=0.009]	0.968 [0.965, 0.972]	-0.027 [-0.032, -0.022]	noninferior [p<0.001]	3.8 [3.5, 4.2]	2.8 [2.3, 3.3]	7.35 [5.87, 8.83]	1.25 [0.28, 2.22]	0.19 [0.16, 0.23]	-0.06 [-0.09, -0.04]	0.99 [0.99, 0.99]	0.00 [0.00, 0.00]
9th n=16668 pos=304 prev=1.8%	AI Read	0.539 [0.483, 0.596]			0.944 [0.941, 0.948]			6.5 [6.1, 6.8]		9.84 [8.34, 11.34]		0.15 [0.13, 0.17]		0.99 [0.99, 0.99]
	Human 1st Read	0.411 [0.356, 0.466]	0.128 [0.076, 0.180]	superior [p<0.001]	0.953 [0.949, 0.956]	-0.008 [-0.014, -0.003]	noninferior [p<0.001]	5.4 [5.1, 5.8]	1.1 [0.5, 1.6]	7.50 [6.19, 8.81]	2.34 [1.39, 3.29]	0.14 [0.12, 0.16]	0.01 [-0.00, 0.03]	0.99 [0.99, 0.99]	0.00 [0.00, 0.00]
	Human 2nd Read	0.447 [0.391, 0.503]	0.092 [0.043, 0.141]	superior [p<0.001]	0.952 [0.948, 0.955]	-0.007 [-0.013, -0.002]	noninferior [p<0.001]	5.6 [5.2, 5.9]	0.9 [0.3, 1.5]	8.16 [6.79, 9.53]	1.68 [0.78, 2.58]	0.15 [0.12, 0.17]	0.01 [-0.01, 0.02]	0.99 [0.99, 0.99]	0.00 [0.00, 0.00]
	Human Consensus	0.457 [0.401, 0.513]	0.082 [0.036, 0.127]	superior [p<0.001]	0.969 [0.966, 0.971]	-0.025 [-0.029, -0.020]	noninferior [p<0.001]	3.9 [3.6, 4.2]	2.6 [2.1, 3.0]	8.34 [6.96, 9.72]	1.50 [0.64, 2.36]	0.21 [0.18, 0.24]	-0.06 [-0.08, -0.04]	0.99 [0.99, 0.99]	0.00 [0.00, 0.00]
10th n=14087 pos=264 prev=1.9%	AI Read	0.519 [0.459, 0.579]			0.948 [0.944, 0.951]			6.1 [5.7, 6.5]		9.73 [8.10, 11.35]		0.16 [0.13, 0.18]		0.99 [0.99, 0.99]
	Human 1st Read	0.402 [0.342, 0.461]	0.117 [0.057, 0.178]	superior [p<0.001]	0.949 [0.946, 0.953]	-0.002 [-0.007, 0.004]	noninferior [p<0.001]	5.7 [5.3, 6.1]	0.4 [-0.2, 1.0]	7.52 [6.10, 8.95]	2.20 [1.08, 3.32]	0.13 [0.11, 0.15]	0.03 [0.01, 0.05]	0.99 [0.99, 0.99]	0.00 [0.00, 0.00]
	Human 2nd Read	0.443 [0.383, 0.503]	0.076 [0.021, 0.131]	superior [p=0.007]	0.955 [0.952, 0.959]	-0.008 [-0.013, -0.002]	noninferior [p<0.001]	5.2 [4.8, 5.6]	0.9 [0.3, 1.5]	8.31 [6.81, 9.80]	1.42 [0.40, 2.44]	0.16 [0.13, 0.19]	-0.00 [-0.02, 0.02]	0.99 [0.99, 0.99]	0.00 [0.00, 0.00]
	Human Consensus	0.424 [0.365, 0.484]	0.095 [0.042, 0.146]	superior [p<0.001]	0.972 [0.969, 0.974]	-0.024 [-0.028, -0.020]	noninferior [p<0.001]	3.6 [3.3, 3.9]	2.5 [2.1, 3.0]	7.95 [6.48, 9.42]	1.77 [0.76, 2.79]	0.22 [0.19, 0.26]	-0.06 [-0.09, -0.04]	0.99 [0.99, 0.99]	0.00 [0.00, 0.00]
Ethnicity	Reader	Sensitivity			Specificity			Recall Rate (%)		CDR		PPV		NPV
		Absolute	AI Read vs	Superiority/ Non-Inferiority	Absolute	AI Read vs	Superiority/ Non-Inferiority	Absolute	AI Read vs	Absolute	AI Read vs	Absolute	AI Read vs	Absolute	AI Read vs
Unknown n=53400 pos=997 prev=1.9%	AI Read	0.526 [0.495, 0.557]			0.950 [0.948, 0.951]			5.9 [5.7, 6.1]		9.81 [8.98, 10.65]		0.17 [0.15, 0.18]		0.99 [0.99, 0.99]
	Human 1st Read	0.413 [0.383, 0.444]	0.112 [0.076, 0.148]	superior [p<0.001]	0.959 [0.958, 0.961]	-0.010 [-0.014, -0.006]	noninferior [p<0.001]	4.8 [4.6, 4.9]	1.2 [0.8, 1.6]	7.72 [6.97, 8.46]	2.10 [1.43, 2.77]	0.16 [0.15, 0.18]	0.00 [-0.01, 0.01]	0.99 [0.99, 0.99]	0.00 [0.00, 0.00]
	Human 2nd Read	0.443 [0.412, 0.474]	0.082 [0.051, 0.114]	superior [p<0.001]	0.965 [0.964, 0.967]	-0.016 [-0.020, -0.012]	noninferior [p<0.001]	4.2 [4.1, 4.4]	1.7 [1.3, 2.2]	8.28 [7.51, 9.05]	1.54 [0.95, 2.12]	0.20 [0.18, 0.21]	-0.03 [-0.04, -0.02]	0.99 [0.99, 0.99]	0.00 [0.00, 0.00]
	Human Consensus	0.445 [0.414, 0.476]	0.080 [0.054, 0.107]	superior [p<0.001]	0.973 [0.971, 0.974]	-0.023 [-0.025, -0.021]	noninferior [p<0.001]	3.5 [3.3, 3.7]	2.4 [2.2, 2.7]	8.31 [7.54, 9.08]	1.50 [0.99, 2.00]	0.24 [0.22, 0.26]	-0.07 [-0.09, -0.06]	0.99 [0.99, 0.99]	0.00 [0.00, 0.00]
White n=49337 pos=857 prev=1.7%	AI Read	0.550 [0.516, 0.583]			0.939 [0.937, 0.941]			7.0 [6.8, 7.2]		9.55 [8.69, 10.40]		0.14 [0.13, 0.15]		0.99 [0.99, 0.99]
	Human 1st Read	0.461 [0.428, 0.494]	0.089 [0.054, 0.123]	superior [p<0.001]	0.946 [0.944, 0.948]	-0.008 [-0.012, -0.004]	noninferior [p<0.001]	6.1 [5.9, 6.3]	0.9 [0.5, 1.3]	8.01 [7.22, 8.79]	1.54 [0.94, 2.14]	0.13 [0.12, 0.14]	0.00 [-0.00, 0.01]	0.99 [0.99, 0.99]	0.00 [0.00, 0.00]
	Human 2nd Read	0.494 [0.460, 0.527]	0.056 [0.026, 0.086]	superior [p<0.001]	0.947 [0.945, 0.949]	-0.009 [-0.013, -0.005]	noninferior [p<0.001]	6.0 [5.8, 6.2]	0.9 [0.5, 1.4]	8.57 [7.76, 9.39]	0.97 [0.45, 1.50]	0.14 [0.13, 0.15]	-0.01 [-0.01, 0.00]	0.99 [0.99, 0.99]	0.00 [0.00, 0.00]
	Human Consensus	0.485 [0.452, 0.519]	0.064 [0.037, 0.091]	superior [p<0.001]	0.964 [0.963, 0.966]	-0.026 [-0.028, -0.023]	noninferior [p<0.001]	4.4 [4.2, 4.5]	2.6 [2.4, 2.9]	8.43 [7.62, 9.24]	1.11 [0.63, 1.60]	0.19 [0.18, 0.21]	-0.06 [-0.07, -0.05]	0.99 [0.99, 0.99]	0.00 [0.00, 0.00]
Asian n=6308 pos=63 prev=1.0%	AI Read	0.619 [0.499, 0.739]			0.931 [0.925, 0.937]			7.5 [6.8, 8.1]		6.18 [4.25, 8.12]		0.08 [0.06, 0.11]		1.00 [0.99, 1.00]
	Human 1st Read	0.492 [0.369, 0.616]	0.127 [-0.006, 0.260]	noninferior [p=0.005]	0.945 [0.939, 0.950]	-0.014 [-0.022, -0.006]	noninferior [p<0.001]	6.0 [5.4, 6.5]	1.5 [0.7, 2.3]	4.91 [3.19, 6.64]	1.27 [-0.05, 2.59]	0.08 [0.05, 0.11]	0.00 [-0.02, 0.02]	0.99 [0.99, 1.00]	0.00 [-0.00, 0.00]
	Human 2nd Read	0.540 [0.417, 0.663]	0.079 [-0.025, 0.184]	noninferior [p=0.008]	0.946 [0.941, 0.952]	-0.016 [-0.025, -0.007]	noninferior [p<0.001]	5.8 [5.3, 6.4]	1.6 [0.7, 2.5]	5.39 [3.58, 7.20]	0.79 [-0.24, 1.83]	0.09 [0.06, 0.12]	-0.01 [-0.03, 0.01]	1.00 [0.99, 1.00]	0.00 [-0.00, 0.00]
	Human Consensus	0.540 [0.417, 0.663]	0.079 [-0.030, 0.184]	noninferior [p=0.006]	0.961 [0.956, 0.966]	-0.030 [-0.037, -0.023]	noninferior [p<0.001]	4.4 [3.9, 4.9]	3.0 [2.3, 3.8]	5.39 [3.58, 7.20]	0.79 [-0.33, 1.91]	0.12 [0.08, 0.16]	-0.04 [-0.06, -0.02]	1.00 [0.99, 1.00]	0.00 [-0.00, 0.00]
Black n=4120 pos=39 prev=0.9%	AI Read	0.590 [0.429, 0.750]			0.932 [0.924, 0.940]			7.3 [6.5, 8.1]		5.58 [3.31, 7.86]		0.08 [0.05, 0.11]		1.00 [0.99, 1.00]
	Human 1st Read	0.385 [0.233, 0.545]	0.205 [0.045, 0.371]	superior [p=0.035]	0.940 [0.933, 0.947]	-0.008 [-0.019, 0.002]	noninferior [p<0.001]	6.3 [5.5, 7.0]	1.0 [-0.1, 2.1]	3.64 [1.80, 5.48]	1.94 [0.16, 3.73]	0.06 [0.03, 0.09]	0.02 [-0.00, 0.04]	0.99 [0.99, 1.00]	0.00 [0.00, 0.00]
	Human 2nd Read	0.359 [0.211, 0.515]	0.231 [0.081, 0.388]	superior [p=0.014]	0.942 [0.935, 0.949]	-0.010 [-0.022, 0.001]	noninferior [p<0.001]	6.1 [5.3, 6.8]	1.2 [0.1, 2.4]	3.40 [1.62, 5.18]	2.18 [0.46, 3.91]	0.06 [0.03, 0.08]	0.02 [-0.00, 0.04]	0.99 [0.99, 1.00]	0.00 [0.00, 0.00]
	Human Consensus	0.359 [0.211, 0.515]	0.231 [0.081, 0.388]	superior [p=0.007]	0.966 [0.961, 0.972]	-0.035 [-0.044, -0.025]	noninferior [p<0.001]	3.7 [3.1, 4.2]	3.6 [2.7, 4.6]	3.40 [1.62, 5.18]	2.18 [0.47, 3.90]	0.09 [0.05, 0.14]	-0.02 [-0.05, 0.02]	0.99 [0.99, 1.00]	0.00 [0.00, 0.00]
Other n=1676 pos=24 prev=1.4%	AI Read	0.625 [0.421, 0.824]			0.943 [0.932, 0.954]			6.5 [5.3, 7.7]		8.95 [4.44, 13.46]		0.14 [0.07, 0.20]		0.99 [0.99, 1.00]
	Human 1st Read	0.417 [0.211, 0.619]	0.208 [0.053, 0.391]	superior [p=0.029]	0.933 [0.921, 0.945]	0.010 [-0.005, 0.025]	noninferior [p<0.001]	7.2 [6.0, 8.5]	-0.7 [-2.2, 0.8]	5.97 [2.28, 9.65]	2.98 [0.36, 5.61]	0.08 [0.03, 0.13]	0.05 [0.02, 0.10]	0.99 [0.99, 1.00]	0.00 [0.00, 0.01]
	Human 2nd Read	0.500 [0.292, 0.706]	0.125 [0.000, 0.278]	noninferior [p=0.009]	0.935 [0.923, 0.947]	0.008 [-0.009, 0.025]	noninferior [p<0.001]	7.2 [5.9, 8.4]	-0.7 [-2.3, 1.0]	7.16 [3.12, 11.20]	1.79 [-0.24, 3.82]	0.10 [0.05, 0.15]	0.04 [0.00, 0.08]	0.99 [0.99, 1.00]	0.00 [0.00, 0.00]
	Human Consensus	0.500 [0.292, 0.706]	0.125 [0.000, 0.278]	noninferior [p=0.005]	0.957 [0.947, 0.967]	-0.014 [-0.028, -0.000]	noninferior [p<0.001]	5.0 [3.9, 6.0]	1.6 [0.2, 2.9]	7.16 [3.12, 11.20]	1.79 [-0.82, 4.40]	0.14 [0.07, 0.22]	-0.01 [-0.05, 0.04]	0.99 [0.99, 1.00]	0.00 [-0.00, 0.00]
Mixed n=1132 pos=21 prev=1.9%	AI Read	0.476 [0.258, 0.696]			0.923 [0.907, 0.938]			8.5 [6.9, 10.1]		8.83 [3.38, 14.28]		0.10 [0.04, 0.17]		0.99 [0.98, 1.00]
	Human 1st Read	0.524 [0.300, 0.737]	-0.048 [-0.160, 0.000]		0.934 [0.920, 0.949]	-0.012 [-0.031, 0.007]	noninferior [p<0.001]	7.4 [5.9, 8.9]	1.1 [-0.8, 2.9]	9.72 [4.00, 15.43]	-0.88 [-2.62, 0.85]	0.13 [0.06, 0.20]	-0.03 [-0.07, 0.01]	0.99 [0.98, 1.00]	-0.00 [-0.00, 0.00]
	Human 2nd Read	0.476 [0.261, 0.692]	0.000 [-0.136, 0.136]		0.923 [0.908, 0.939]	-0.001 [-0.023, 0.021]	noninferior [p<0.001]	8.4 [6.8, 10.0]	0.1 [-2.1, 2.3]	8.83 [3.38, 14.28]	0.00 [-2.46, 2.46]	0.11 [0.04, 0.17]	-0.00 [-0.04, 0.04]	0.99 [0.98, 1.00]	-0.00 [-0.00, 0.00]
	Human Consensus	0.524 [0.300, 0.737]	-0.048 [-0.160, 0.000]		0.954 [0.942, 0.966]	-0.032 [-0.050, -0.013]	noninferior [p=0.023]	5.5 [4.2, 6.8]	3.0 [1.2, 4.8]	9.72 [4.00, 15.43]	-0.88 [-3.88, 2.11]	0.18 [0.08, 0.27]	-0.07 [-0.13, -0.03]	0.99 [0.98, 1.00]	-0.00 [-0.00, -0.00]
Manufacturer	Reader	Sensitivity			Specificity			Recall Rate (%)		CDR		PPV		NPV
		Absolute	AI Read vs	Superiority/ Non-Inferiority	Absolute	AI Read vs	Superiority/ Non-Inferiority	Absolute	AI Read vs	Absolute	AI Read vs	Absolute	AI Read vs	Absolute	AI Read vs
Hologic n=82537 pos=1446 prev=1.8%	AI Read	0.558 [0.532, 0.584]			0.944 [0.942, 0.945]			6.5 [6.3, 6.7]		9.78 [9.11, 10.45]		0.15 [0.14, 0.16]		0.99 [0.99, 0.99]
	Human 1st Read	0.438 [0.413, 0.464]	0.120 [0.090, 0.149]	superior [p<0.001]	0.950 [0.949, 0.952]	-0.007 [-0.010, -0.003]	noninferior [p<0.001]	5.7 [5.5, 5.8]	0.9 [0.5, 1.2]	7.68 [7.09, 8.28]	2.10 [1.58, 2.61]	0.14 [0.13, 0.15]	0.01 [0.01, 0.02]	0.99 [0.99, 0.99]	0.00 [0.00, 0.00]
	Human 2nd Read	0.467 [0.441, 0.493]	0.091 [0.065, 0.117]	superior [p<0.001]	0.953 [0.951, 0.954]	-0.009 [-0.013, -0.006]	noninferior [p<0.001]	5.4 [5.3, 5.6]	1.1 [0.7, 1.4]	8.18 [7.56, 8.79]	1.60 [1.15, 2.05]	0.15 [0.14, 0.16]	-0.00 [-0.01, 0.01]	0.99 [0.99, 0.99]	0.00 [0.00, 0.00]
	Human Consensus	0.463 [0.437, 0.488]	0.095 [0.074, 0.117]	superior [p<0.001]	0.968 [0.967, 0.969]	-0.024 [-0.026, -0.023]	noninferior [p<0.001]	3.9 [3.8, 4.1]	2.6 [2.4, 2.8]	8.11 [7.49, 8.72]	1.67 [1.28, 2.06]	0.21 [0.19, 0.22]	-0.06 [-0.06, -0.05]	0.99 [0.99, 0.99]	0.00 [0.00, 0.00]
HologicLoradSelenia n=77844 pos=1364 prev=1.8%	AI Read	0.555 [0.529, 0.581]			0.946 [0.945, 0.948]			6.3 [6.1, 6.4]		9.72 [9.04, 10.41]		0.16 [0.15, 0.17]		0.99 [0.99, 0.99]
	Human 1st Read	0.441 [0.414, 0.467]	0.114 [0.085, 0.144]	superior [p<0.001]	0.950 [0.948, 0.951]	-0.004 [-0.007, -0.000]	noninferior [p<0.001]	5.7 [5.5, 5.9]	0.6 [0.2, 0.9]	7.72 [7.11, 8.34]	2.00 [1.49, 2.52]	0.14 [0.13, 0.15]	0.02 [0.01, 0.03]	0.99 [0.99, 0.99]	0.00 [0.00, 0.00]
	Human 2nd Read	0.468 [0.442, 0.495]	0.087 [0.061, 0.112]	superior [p<0.001]	0.953 [0.951, 0.954]	-0.007 [-0.010, -0.003]	noninferior [p<0.001]	5.4 [5.3, 5.6]	0.8 [0.5, 1.2]	8.21 [7.57, 8.84]	1.52 [1.06, 1.97]	0.15 [0.14, 0.16]	0.00 [-0.00, 0.01]	0.99 [0.99, 0.99]	0.00 [0.00, 0.00]
	Human Consensus	0.463 [0.437, 0.490]	0.092 [0.069, 0.114]	superior [p<0.001]	0.968 [0.967, 0.970]	-0.022 [-0.024, -0.020]	noninferior [p<0.001]	3.9 [3.8, 4.0]	2.3 [2.2, 2.5]	8.12 [7.49, 8.75]	1.61 [1.21, 2.00]	0.21 [0.19, 0.22]	-0.05 [-0.06, -0.04]	0.99 [0.99, 0.99]	0.00 [0.00, 0.00]
HologicSeleniaDimensions n=4692 pos=82 prev=1.7%	AI Read	0.610 [0.504, 0.715]			0.900 [0.892, 0.909]			10.9 [10.0, 11.8]		10.66 [7.72, 13.59]		0.10 [0.07, 0.12]		0.99 [0.99, 0.99]
	Human 1st Read	0.402 [0.296, 0.509]	0.207 [0.082, 0.333]	superior [p=0.001]	0.956 [0.950, 0.962]	-0.056 [-0.074, -0.037]		5.1 [4.4, 5.7]	5.8 [3.9, 7.7]	7.03 [4.64, 9.42]	3.62 [1.44, 5.80]	0.14 [0.10, 0.18]	-0.04 [-0.07, -0.01]	0.99 [0.99, 0.99]	0.00 [0.00, 0.01]
	Human 2nd Read	0.439 [0.332, 0.546]	0.171 [0.057, 0.284]	superior [p=0.003]	0.953 [0.947, 0.959]	-0.053 [-0.069, -0.036]		5.4 [4.7, 6.0]	5.5 [3.8, 7.2]	7.67 [5.18, 10.17]	2.98 [1.02, 4.95]	0.14 [0.10, 0.19]	-0.04 [-0.08, -0.02]	0.99 [0.99, 0.99]	0.00 [0.00, 0.00]
	Human Consensus	0.451 [0.344, 0.559]	0.159 [0.059, 0.251]	superior [p=0.002]	0.962 [0.956, 0.967]	-0.062 [-0.071, -0.052]		4.5 [3.9, 5.1]	6.3 [5.4, 7.3]	7.89 [5.35, 10.42]	2.77 [0.95, 4.59]	0.17 [0.12, 0.22]	-0.08 [-0.11, -0.04]	0.99 [0.99, 0.99]	0.00 [0.00, 0.00]
Siemens n=25751 pos=431 prev=1.7%	AI Read	0.487 [0.440, 0.534]			0.950 [0.947, 0.953]			5.7 [5.4, 6.0]		8.16 [7.06, 9.25]		0.14 [0.12, 0.16]		0.99 [0.99, 0.99]
	Human 1st Read	0.439 [0.392, 0.485]	0.049 [0.001, 0.096]	superior [p=0.044]	0.957 [0.955, 0.960]	-0.007 [-0.012, -0.003]	noninferior [p<0.001]	4.9 [4.7, 5.2]	0.8 [0.4, 1.2]	7.34 [6.30, 8.38]	0.82 [0.02, 1.61]	0.15 [0.13, 0.17]	-0.01 [-0.02, 0.01]	0.99 [0.99, 0.99]	0.00 [0.00, 0.00]
	Human 2nd Read	0.480 [0.433, 0.527]	0.007 [-0.038, 0.052]	noninferior [p=0.007]	0.961 [0.958, 0.963]	-0.011 [-0.015, -0.006]	noninferior [p<0.001]	4.7 [4.4, 4.9]	1.0 [0.6, 1.5]	8.04 [6.95, 9.13]	0.12 [-0.64, 0.87]	0.17 [0.15, 0.19]	-0.03 [-0.04, -0.01]	0.99 [0.99, 0.99]	0.00 [-0.00, 0.00]
	Human Consensus	0.483 [0.435, 0.530]	0.005 [-0.034, 0.043]	noninferior [p=0.002]	0.967 [0.965, 0.969]	-0.017 [-0.020, -0.014]	noninferior [p<0.001]	4.0 [3.8, 4.3]	1.7 [1.4, 2.0]	8.08 [6.98, 9.17]	0.08 [-0.57, 0.72]	0.20 [0.18, 0.22]	-0.06 [-0.07, -0.04]	0.99 [0.99, 0.99]	-0.00 [-0.00, 0.00]
GE n=7685 pos=124 prev=1.6%	AI Read	0.524 [0.436, 0.612]			0.911 [0.905, 0.917]			9.6 [8.9, 10.3]		8.46 [6.41, 10.51]		0.09 [0.07, 0.11]		0.99 [0.99, 0.99]
	Human 1st Read	0.411 [0.325, 0.498]	0.113 [0.020, 0.206]	superior [p=0.017]	0.950 [0.945, 0.955]	-0.039 [-0.052, -0.026]		5.6 [5.1, 6.1]	4.0 [2.7, 5.4]	6.64 [4.82, 8.45]	1.82 [0.33, 3.31]	0.12 [0.09, 0.15]	-0.03 [-0.05, -0.01]	0.99 [0.99, 0.99]	0.00 [0.00, 0.00]
	Human 2nd Read	0.427 [0.340, 0.514]	0.097 [0.015, 0.178]	superior [p=0.020]	0.958 [0.953, 0.962]	-0.047 [-0.062, -0.031]		4.9 [4.4, 5.3]	4.7 [3.2, 6.3]	6.90 [5.05, 8.75]	1.56 [0.26, 2.87]	0.14 [0.11, 0.18]	-0.05 [-0.08, -0.03]	0.99 [0.99, 0.99]	0.00 [-0.00, 0.00]
	Human Consensus	0.435 [0.348, 0.523]	0.089 [0.014, 0.160]	superior [p=0.016]	0.968 [0.964, 0.972]	-0.057 [-0.064, -0.050]		3.8 [3.4, 4.3]	5.8 [5.1, 6.5]	7.03 [5.16, 8.89]	1.43 [0.21, 2.65]	0.18 [0.14, 0.23]	-0.09 [-0.13, -0.06]	0.99 [0.99, 0.99]	0.00 [-0.00, 0.00]
Breast density	Reader	Sensitivity			Specificity			Recall Rate (%)		CDR		PPV		NPV
		Absolute	AI Read vs	Superiority/ Non-Inferiority	Absolute	AI Read vs	Superiority/ Non-Inferiority	Absolute	AI Read vs	Absolute	AI Read vs	Absolute	AI Read vs	Absolute	AI Read vs
BIRADS-1 n=11680 pos=129 prev=1.1%	AI Read	0.512 [0.425, 0.598]			0.966 [0.963, 0.969]			3.9 [3.6, 4.3]		5.65 [4.29, 7.01]		0.14 [0.11, 0.18]		0.99 [0.99, 1.00]
	Human 1st Read	0.388 [0.304, 0.472]	0.124 [0.046, 0.202]	superior [p=0.002]	0.971 [0.968, 0.974]	-0.005 [-0.010, -0.000]	noninferior [p<0.001]	3.3 [3.0, 3.6]	0.6 [0.2, 1.1]	4.28 [3.10, 5.46]	1.37 [0.51, 2.23]	0.13 [0.10, 0.16]	0.01 [-0.01, 0.04]	0.99 [0.99, 0.99]	0.00 [0.00, 0.00]
	Human 2nd Read	0.419 [0.333, 0.504]	0.093 [0.018, 0.168]	superior [p=0.015]	0.975 [0.972, 0.977]	-0.009 [-0.014, -0.004]	noninferior [p<0.001]	3.0 [2.7, 3.3]	1.0 [0.4, 1.5]	4.62 [3.39, 5.85]	1.03 [0.20, 1.85]	0.16 [0.12, 0.19]	-0.01 [-0.04, 0.02]	0.99 [0.99, 0.99]	0.00 [0.00, 0.00]
	Human Consensus	0.419 [0.333, 0.504]	0.093 [0.020, 0.163]	superior [p=0.011]	0.984 [0.982, 0.987]	-0.018 [-0.022, -0.015]	noninferior [p<0.001]	2.0 [1.7, 2.3]	1.9 [1.5, 2.3]	4.62 [3.39, 5.85]	1.03 [0.21, 1.85]	0.23 [0.18, 0.28]	-0.09 [-0.13, -0.05]	0.99 [0.99, 0.99]	0.00 [0.00, 0.00]
BIRADS-2 n=38993 pos=644 prev=1.7%	AI Read	0.551 [0.513, 0.590]			0.943 [0.940, 0.945]			6.5 [6.3, 6.8]		9.10 [8.16, 10.05]		0.14 [0.13, 0.15]		0.99 [0.99, 0.99]
	Human 1st Read	0.435 [0.396, 0.473]	0.116 [0.076, 0.157]	superior [p<0.001]	0.952 [0.950, 0.954]	-0.009 [-0.013, -0.005]	noninferior [p<0.001]	5.4 [5.2, 5.7]	1.1 [0.7, 1.5]	7.18 [6.34, 8.02]	1.92 [1.25, 2.60]	0.13 [0.12, 0.15]	0.01 [-0.00, 0.02]	0.99 [0.99, 0.99]	0.00 [0.00, 0.00]
	Human 2nd Read	0.452 [0.413, 0.490]	0.099 [0.063, 0.136]	superior [p<0.001]	0.956 [0.954, 0.958]	-0.013 [-0.017, -0.009]	noninferior [p<0.001]	5.1 [4.9, 5.3]	1.4 [1.0, 1.9]	7.46 [6.61, 8.32]	1.64 [1.03, 2.25]	0.15 [0.13, 0.16]	-0.01 [-0.02, 0.00]	0.99 [0.99, 0.99]	0.00 [0.00, 0.00]
	Human Consensus	0.443 [0.404, 0.481]	0.109 [0.076, 0.141]	superior [p<0.001]	0.971 [0.970, 0.973]	-0.029 [-0.031, -0.026]	noninferior [p<0.001]	3.5 [3.4, 3.7]	3.0 [2.7, 3.3]	7.31 [6.46, 8.15]	1.80 [1.24, 2.35]	0.21 [0.19, 0.23]	-0.07 [-0.08, -0.05]	0.99 [0.99, 0.99]	0.00 [0.00, 0.00]
BIRADS-3 n=19740 pos=370 prev=1.9%	AI Read	0.511 [0.460, 0.562]			0.947 [0.944, 0.951]			6.1 [5.8, 6.5]		9.57 [8.22, 10.93]		0.16 [0.14, 0.18]		0.99 [0.99, 0.99]
	Human 1st Read	0.392 [0.342, 0.442]	0.119 [0.070, 0.168]	superior [p<0.001]	0.946 [0.943, 0.949]	0.001 [-0.004, 0.007]	noninferior [p<0.001]	6.0 [5.7, 6.4]	0.1 [-0.4, 0.6]	7.35 [6.15, 8.54]	2.23 [1.32, 3.14]	0.12 [0.10, 0.14]	0.03 [0.02, 0.05]	0.99 [0.99, 0.99]	0.00 [0.00, 0.00]
	Human 2nd Read	0.427 [0.377, 0.477]	0.084 [0.039, 0.129]	superior [p<0.001]	0.948 [0.945, 0.951]	-0.000 [-0.005, 0.005]	noninferior [p<0.001]	5.9 [5.6, 6.3]	0.2 [-0.3, 0.7]	8.00 [6.76, 9.25]	1.57 [0.73, 2.41]	0.13 [0.12, 0.15]	0.02 [0.01, 0.04]	0.99 [0.99, 0.99]	0.00 [0.00, 0.00]
	Human Consensus	0.408 [0.358, 0.458]	0.103 [0.061, 0.144]	superior [p<0.001]	0.966 [0.964, 0.969]	-0.019 [-0.022, -0.015]	noninferior [p<0.001]	4.1 [3.8, 4.4]	2.0 [1.7, 2.4]	7.65 [6.43, 8.86]	1.93 [1.12, 2.73]	0.19 [0.16, 0.21]	-0.03 [-0.05, -0.01]	0.99 [0.99, 0.99]	0.00 [0.00, 0.00]
BIRADS-4 n=7088 pos=131 prev=1.8%	AI Read	0.511 [0.426, 0.597]			0.938 [0.932, 0.944]			7.0 [6.4, 7.6]		9.45 [7.20, 11.71]		0.13 [0.10, 0.16]		0.99 [0.99, 0.99]
	Human 1st Read	0.374 [0.291, 0.457]	0.137 [0.052, 0.222]	superior [p=0.002]	0.940 [0.935, 0.946]	-0.002 [-0.011, 0.006]	noninferior [p<0.001]	6.6 [6.0, 7.1]	0.5 [-0.4, 1.3]	6.91 [4.98, 8.84]	2.54 [0.97, 4.11]	0.11 [0.08, 0.13]	0.03 [0.01, 0.05]	0.99 [0.98, 0.99]	0.00 [0.00, 0.00]
	Human 2nd Read	0.397 [0.313, 0.481]	0.115 [0.016, 0.213]	superior [p=0.023]	0.945 [0.939, 0.950]	-0.007 [-0.016, 0.002]	noninferior [p<0.001]	6.2 [5.6, 6.7]	0.9 [-0.0, 1.8]	7.34 [5.35, 9.32]	2.12 [0.30, 3.93]	0.12 [0.09, 0.15]	0.02 [-0.01, 0.04]	0.99 [0.99, 0.99]	0.00 [0.00, 0.00]
	Human Consensus	0.397 [0.313, 0.481]	0.115 [0.028, 0.198]	superior [p=0.009]	0.963 [0.958, 0.967]	-0.025 [-0.031, -0.018]	noninferior [p<0.001]	4.4 [3.9, 4.9]	2.7 [2.0, 3.3]	7.34 [5.35, 9.32]	2.12 [0.48, 3.75]	0.17 [0.13, 0.21]	-0.03 [-0.07, -0.00]	0.99 [0.99, 0.99]	0.00 [0.00, 0.00]
Timepoint of cancer detection	Reader	Sensitivity			Specificity			Recall Rate (%)		CDR		PPV		NPV
		Absolute	AI Read vs	Superiority/ Non-Inferiority	Absolute	AI Read vs	Superiority/ Non-Inferiority	Absolute	AI Read vs	Absolute	AI Read vs	Absolute	AI Read vs	Absolute	AI Read vs
Current Screen n=876 pos=876 prev=100.0%	AI Read	0.913 [0.895, 0.932]			-			-		-		-		-
	Human 1st Read	0.900 [0.880, 0.919]	0.014 [-0.011, 0.038]	noninferior [p<0.001]	-	-	-	-	-	-	-	-	-	-	-	-	-	-	-
	Human 2nd Read	0.973 [0.962, 0.983]	-0.059 [-0.081, -0.037]		-	-	-	-	-	-	-	-	-	-	-	-	-	-	-
	Human Consensus	1.000 [1.000, 1.000]	-0.087 [-0.105, -0.068]		-	-	-	-	-	-	-	-	-	-	-	-	-	-	-
Interval n=336 pos=336 prev=100.0%	AI Read	0.250 [0.204, 0.296]			-			-		-		-		-
	Human 1st Read	0.077 [0.049, 0.106]	0.173 [0.119, 0.226]	superior [p<0.001]	-	-	-	-	-	-	-	-	-	-	-	-	-	-	-
	Human 2nd Read	0.077 [0.049, 0.106]	0.173 [0.114, 0.231]	superior [p<0.001]	-	-	-	-	-	-	-	-	-	-	-	-	-	-	-
	Human Consensus	0.042 [0.020, 0.063]	0.208 [0.158, 0.256]	superior [p<0.001]	-	-	-	-	-	-	-	-	-	-	-	-	-	-	-
Next Screen n=789 pos=789 prev=100.0%	AI Read	0.251 [0.221, 0.281]			-			-		-		-		-
	Human 1st Read	0.076 [0.058, 0.095]	0.175 [0.133, 0.217]	superior [p<0.001]	-	-	-	-	-	-	-	-	-	-	-	-	-	-	-
	Human 2nd Read	0.072 [0.054, 0.090]	0.179 [0.137, 0.221]	superior [p<0.001]	-	-	-	-	-	-	-	-	-	-	-	-	-	-	-
	Human Consensus	0.052 [0.036, 0.067]	0.199 [0.166, 0.231]	superior [p<0.001]	-	-	-	-	-	-	-	-	-	-	-	-	-	-	-
Cancer type risk category	Reader	Sensitivity			Specificity			Recall Rate (%)		CDR		PPV		NPV
		Absolute	AI Read vs	Superiority/ Non-Inferiority	Absolute	AI Read vs	Superiority/ Non-Inferiority	Absolute	AI Read vs	Absolute	AI Read vs	Absolute	AI Read vs	Absolute	AI Read vs
High n=1817 pos=1817 prev=100.0%	AI Read	0.547 [0.524, 0.569]			-			-		-		-		-
	Human 1st Read	0.438 [0.415, 0.460]	0.109 [0.083, 0.135]	superior [p<0.001]	-	-	-	-	-	-	-	-	-	-	-	-	-	-	-
	Human 2nd Read	0.468 [0.445, 0.491]	0.079 [0.057, 0.101]	superior [p<0.001]	-	-	-	-	-	-	-	-	-	-	-	-	-	-	-
	Human Consensus	0.463 [0.440, 0.486]	0.084 [0.064, 0.103]	superior [p<0.001]	-	-	-	-	-	-	-	-	-	-	-	-	-	-	-
Low n=135 pos=135 prev=100.0%	AI Read	0.526 [0.442, 0.610]			-			-		-		-		-
	Human 1st Read	0.474 [0.390, 0.558]	0.052 [-0.021, 0.125]	noninferior [p=0.003]	-	-	-	-	-	-	-	-	-	-	-	-	-	-	-
	Human 2nd Read	0.511 [0.427, 0.595]	0.015 [-0.050, 0.080]	noninferior [p=0.026]	-	-	-	-	-	-	-	-	-	-	-	-	-	-	-
	Human Consensus	0.556 [0.472, 0.639]	-0.030 [-0.093, 0.035]		-	-	-	-	-	-	-	-	-	-	-	-	-	-	-
Lesion type	Reader	Sensitivity			Specificity			Recall Rate (%)		CDR		PPV		NPV
		Absolute	AI Read vs	Superiority/ Non-Inferiority	Absolute	AI Read vs	Superiority/ Non-Inferiority	Absolute	AI Read vs	Absolute	AI Read vs	Absolute	AI Read vs	Absolute	AI Read vs
Invasive n=1602 pos=1602 prev=100.0%	AI Read	0.537 [0.512, 0.561]			-			-		-		-		-
	Human 1st Read	0.432 [0.408, 0.456]	0.105 [0.077, 0.132]	superior [p<0.001]	-	-	-	-	-	-	-	-	-	-	-	-	-	-	-
	Human 2nd Read	0.461 [0.436, 0.485]	0.076 [0.053, 0.099]	superior [p<0.001]	-	-	-	-	-	-	-	-	-	-	-	-	-	-	-
	Human Consensus	0.455 [0.431, 0.479]	0.082 [0.061, 0.102]	superior [p<0.001]	-	-	-	-	-	-	-	-	-	-	-	-	-	-	-
Invasive (<15mm) n=573 pos=573 prev=100.0%	AI Read	0.529 [0.488, 0.570]			-			-		-		-		-
	Human 1st Read	0.469 [0.429, 0.510]	0.059 [0.025, 0.094]	superior [p<0.001]	-	-	-	-	-	-	-	-	-	-	-	-	-	-	-
	Human 2nd Read	0.501 [0.460, 0.542]	0.028 [-0.006, 0.062]	noninferior [p<0.001]	-	-	-	-	-	-	-	-	-	-	-	-	-	-	-
	Human Consensus	0.510 [0.469, 0.551]	0.019 [-0.013, 0.051]	noninferior [p<0.001]	-	-	-	-	-	-	-	-	-	-	-	-	-	-	-
Invasive (>=15mm) n=928 pos=928 prev=100.0%	AI Read	0.566 [0.534, 0.598]			-			-		-		-		-
	Human 1st Read	0.440 [0.408, 0.472]	0.126 [0.090, 0.162]	superior [p<0.001]	-	-	-	-	-	-	-	-	-	-	-	-	-	-	-
	Human 2nd Read	0.470 [0.438, 0.502]	0.096 [0.065, 0.127]	superior [p<0.001]	-	-	-	-	-	-	-	-	-	-	-	-	-	-	-
	Human Consensus	0.455 [0.423, 0.487]	0.111 [0.083, 0.138]	superior [p<0.001]	-	-	-	-	-	-	-	-	-	-	-	-	-	-	-
Insitu n=374 pos=374 prev=100.0%	AI Read	0.572 [0.522, 0.622]			-			-		-		-		-
	Human 1st Read	0.481 [0.431, 0.532]	0.091 [0.043, 0.139]	superior [p<0.001]	-	-	-	-	-	-	-	-	-	-	-	-	-	-	-
	Human 2nd Read	0.521 [0.471, 0.572]	0.051 [0.008, 0.093]	superior [p=0.019]	-	-	-	-	-	-	-	-	-	-	-	-	-	-	-
	Human Consensus	0.537 [0.487, 0.588]	0.035 [-0.005, 0.074]	noninferior [p<0.001]	-	-	-	-	-	-	-	-	-	-	-	-	-	-	-
Tumour size	Reader	Sensitivity			Specificity			Recall Rate (%)		CDR		PPV		NPV
		Absolute	AI Read vs	Superiority/ Non-Inferiority	Absolute	AI Read vs	Superiority/ Non-Inferiority	Absolute	AI Read vs	Absolute	AI Read vs	Absolute	AI Read vs	Absolute	AI Read vs
<5mm n=68 pos=68 prev=100.0%	AI Read	0.485 [0.367, 0.604]			-			-		-		-		-
	Human 1st Read	0.382 [0.267, 0.498]	0.103 [-0.002, 0.208]	noninferior [p=0.002]	-	-	-	-	-	-	-	-	-	-	-	-	-	-	-
	Human 2nd Read	0.441 [0.323, 0.559]	0.044 [-0.052, 0.141]	noninferior [p=0.028]	-	-	-	-	-	-	-	-	-	-	-	-	-	-	-
	Human Consensus	0.456 [0.338, 0.574]	0.029 [-0.068, 0.125]	noninferior [p=0.043]	-	-	-	-	-	-	-	-	-	-	-	-	-	-	-
5-9mm n=265 pos=265 prev=100.0%	AI Read	0.513 [0.453, 0.573]			-			-		-		-		-
	Human 1st Read	0.479 [0.419, 0.539]	0.034 [-0.022, 0.090]	noninferior [p=0.002]	-	-	-	-	-	-	-	-	-	-	-	-	-	-	-
	Human 2nd Read	0.532 [0.472, 0.592]	-0.019 [-0.071, 0.033]		-	-	-	-	-	-	-	-	-	-	-	-	-	-	-
	Human Consensus	0.540 [0.480, 0.600]	-0.026 [-0.076, 0.024]		-	-	-	-	-	-	-	-	-	-	-	-	-	-	-
10-14mm n=379 pos=379 prev=100.0%	AI Read	0.565 [0.515, 0.615]			-			-		-		-		-
	Human 1st Read	0.478 [0.427, 0.528]	0.087 [0.047, 0.127]	superior [p<0.001]	-	-	-	-	-	-	-	-	-	-	-	-	-	-	-
	Human 2nd Read	0.512 [0.462, 0.562]	0.053 [0.015, 0.091]	superior [p=0.007]	-	-	-	-	-	-	-	-	-	-	-	-	-	-	-
	Human Consensus	0.520 [0.469, 0.570]	0.045 [0.007, 0.082]	superior [p=0.017]	-	-	-	-	-	-	-	-	-	-	-	-	-	-	-
15-19mm n=295 pos=295 prev=100.0%	AI Read	0.522 [0.465, 0.579]			-			-		-		-		-
	Human 1st Read	0.468 [0.411, 0.525]	0.054 [-0.001, 0.109]	noninferior [p<0.001]	-	-	-	-	-	-	-	-	-	-	-	-	-	-	-
	Human 2nd Read	0.512 [0.455, 0.569]	0.010 [-0.042, 0.062]	noninferior [p=0.012]	-	-	-	-	-	-	-	-	-	-	-	-	-	-	-
	Human Consensus	0.505 [0.448, 0.562]	0.017 [-0.032, 0.066]	noninferior [p=0.003]	-	-	-	-	-	-	-	-	-	-	-	-	-	-	-
20-24mm n=219 pos=219 prev=100.0%	AI Read	0.553 [0.487, 0.618]			-			-		-		-		-
	Human 1st Read	0.397 [0.332, 0.462]	0.155 [0.092, 0.219]	superior [p<0.001]	-	-	-	-	-	-	-	-	-	-	-	-	-	-	-
	Human 2nd Read	0.452 [0.386, 0.518]	0.100 [0.042, 0.159]	superior [p<0.001]	-	-	-	-	-	-	-	-	-	-	-	-	-	-	-
	Human Consensus	0.438 [0.373, 0.504]	0.114 [0.060, 0.166]	superior [p<0.001]	-	-	-	-	-	-	-	-	-	-	-	-	-	-	-
25-29mm n=154 pos=154 prev=100.0%	AI Read	0.584 [0.507, 0.662]			-			-		-		-		-
	Human 1st Read	0.422 [0.344, 0.500]	0.162 [0.080, 0.244]	superior [p<0.001]	-	-	-	-	-	-	-	-	-	-	-	-	-	-	-
	Human 2nd Read	0.435 [0.357, 0.513]	0.149 [0.074, 0.225]	superior [p<0.001]	-	-	-	-	-	-	-	-	-	-	-	-	-	-	-
	Human Consensus	0.442 [0.363, 0.520]	0.143 [0.073, 0.209]	superior [p<0.001]	-	-	-	-	-	-	-	-	-	-	-	-	-	-	-
30-34mm n=112 pos=112 prev=100.0%	AI Read	0.545 [0.452, 0.637]			-			-		-		-		-
	Human 1st Read	0.446 [0.354, 0.538]	0.098 [0.014, 0.183]	superior [p=0.023]	-	-	-	-	-	-	-	-	-	-	-	-	-	-	-
	Human 2nd Read	0.464 [0.372, 0.557]	0.080 [0.008, 0.153]	superior [p=0.030]	-	-	-	-	-	-	-	-	-	-	-	-	-	-	-
	Human Consensus	0.446 [0.354, 0.538]	0.098 [0.024, 0.169]	superior [p=0.008]	-	-	-	-	-	-	-	-	-	-	-	-	-	-	-
35-39mm n=89 pos=89 prev=100.0%	AI Read	0.596 [0.494, 0.697]			-			-		-		-		-
	Human 1st Read	0.483 [0.379, 0.587]	0.112 [0.018, 0.206]	superior [p=0.019]	-	-	-	-	-	-	-	-	-	-	-	-	-	-	-
	Human 2nd Read	0.506 [0.402, 0.609]	0.090 [-0.009, 0.189]	noninferior [p=0.003]	-	-	-	-	-	-	-	-	-	-	-	-	-	-	-
	Human Consensus	0.494 [0.391, 0.598]	0.101 [0.007, 0.191]	superior [p=0.029]	-	-	-	-	-	-	-	-	-	-	-	-	-	-	-
40mm+ n=280 pos=280 prev=100.0%	AI Read	0.618 [0.561, 0.675]			-			-		-		-		-
	Human 1st Read	0.482 [0.424, 0.541]	0.136 [0.075, 0.196]	superior [p<0.001]	-	-	-	-	-	-	-	-	-	-	-	-	-	-	-
	Human 2nd Read	0.479 [0.420, 0.537]	0.139 [0.083, 0.196]	superior [p<0.001]	-	-	-	-	-	-	-	-	-	-	-	-	-	-	-
	Human Consensus	0.471 [0.413, 0.530]	0.146 [0.093, 0.198]	superior [p<0.001]	-	-	-	-	-	-	-	-	-	-	-	-	-	-	-
Tumour grade	Reader	Sensitivity			Specificity			Recall Rate (%)		CDR		PPV		NPV
		Absolute	AI Read vs	Superiority/ Non-Inferiority	Absolute	AI Read vs	Superiority/ Non-Inferiority	Absolute	AI Read vs	Absolute	AI Read vs	Absolute	AI Read vs	Absolute	AI Read vs
Unknown n=5 pos=5 prev=100.0%	AI Read	0.200 [0.000, 0.667]			-			-		-		-		-
	Human 1st Read	0.200 [0.000, 0.667]	0.000 [-0.667, 0.667]		-	-	-	-	-	-	-	-	-	-	-	-	-	-	-
	Human 2nd Read	0.200 [0.000, 0.667]	0.000 [-0.667, 0.667]		-	-	-	-	-	-	-	-	-	-	-	-	-	-	-
	Human Consensus	0.200 [0.000, 0.667]	0.000 [-0.667, 0.667]		-	-	-	-	-	-	-	-	-	-	-	-	-	-	-
Invasive-G1 n=351 pos=351 prev=100.0%	AI Read	0.564 [0.512, 0.616]			-			-		-		-		-
	Human 1st Read	0.462 [0.409, 0.514]	0.103 [0.054, 0.151]	superior [p<0.001]	-	-	-	-	-	-	-	-	-	-	-	-	-	-	-
	Human 2nd Read	0.504 [0.452, 0.557]	0.060 [0.016, 0.104]	superior [p=0.007]	-	-	-	-	-	-	-	-	-	-	-	-	-	-	-
	Human Consensus	0.504 [0.452, 0.557]	0.060 [0.014, 0.105]	superior [p=0.009]	-	-	-	-	-	-	-	-	-	-	-	-	-	-	-
Invasive-G2 n=850 pos=850 prev=100.0%	AI Read	0.572 [0.538, 0.605]			-			-		-		-		-
	Human 1st Read	0.447 [0.414, 0.480]	0.125 [0.088, 0.161]	superior [p<0.001]	-	-	-	-	-	-	-	-	-	-	-	-	-	-	-
	Human 2nd Read	0.480 [0.446, 0.514]	0.092 [0.058, 0.126]	superior [p<0.001]	-	-	-	-	-	-	-	-	-	-	-	-	-	-	-
	Human Consensus	0.476 [0.443, 0.510]	0.095 [0.066, 0.124]	superior [p<0.001]	-	-	-	-	-	-	-	-	-	-	-	-	-	-	-
Invasive-G3 n=334 pos=334 prev=100.0%	AI Read	0.476 [0.422, 0.530]			-			-		-		-		-
	Human 1st Read	0.425 [0.372, 0.478]	0.051 [0.006, 0.095]	superior [p=0.025]	-	-	-	-	-	-	-	-	-	-	-	-	-	-	-
	Human 2nd Read	0.434 [0.381, 0.487]	0.042 [-0.001, 0.084]	noninferior [p<0.001]	-	-	-	-	-	-	-	-	-	-	-	-	-	-	-
	Human Consensus	0.422 [0.369, 0.475]	0.054 [0.012, 0.095]	superior [p=0.011]	-	-	-	-	-	-	-	-	-	-	-	-	-	-	-
Insitu-NDH n=215 pos=215 prev=100.0%	AI Read	0.619 [0.554, 0.684]			-			-		-		-		-
	Human 1st Read	0.479 [0.412, 0.546]	0.140 [0.074, 0.206]	superior [p<0.001]	-	-	-	-	-	-	-	-	-	-	-	-	-	-	-
	Human 2nd Read	0.521 [0.454, 0.588]	0.098 [0.041, 0.155]	superior [p<0.001]	-	-	-	-	-	-	-	-	-	-	-	-	-	-	-
	Human Consensus	0.521 [0.454, 0.588]	0.098 [0.045, 0.149]	superior [p<0.001]	-	-	-	-	-	-	-	-	-	-	-	-	-	-	-
Insitu-NDI n=110 pos=110 prev=100.0%	AI Read	0.536 [0.443, 0.630]			-			-		-		-		-
	Human 1st Read	0.491 [0.397, 0.584]	0.045 [-0.037, 0.128]	noninferior [p=0.011]	-	-	-	-	-	-	-	-	-	-	-	-	-	-	-
	Human 2nd Read	0.509 [0.416, 0.603]	0.027 [-0.037, 0.092]	noninferior [p=0.010]	-	-	-	-	-	-	-	-	-	-	-	-	-	-	-
	Human Consensus	0.545 [0.452, 0.639]	-0.009 [-0.077, 0.059]		-	-	-	-	-	-	-	-	-	-	-	-	-	-	-
Insitu-NDL n=110 pos=110 prev=100.0%	AI Read	0.536 [0.443, 0.630]			-			-		-		-		-
	Human 1st Read	0.491 [0.397, 0.584]	0.045 [-0.037, 0.128]	noninferior [p=0.011]	-	-	-	-	-	-	-	-	-	-	-	-	-	-	-
	Human 2nd Read	0.509 [0.416, 0.603]	0.027 [-0.037, 0.092]	noninferior [p=0.010]	-	-	-	-	-	-	-	-	-	-	-	-	-	-	-
	Human Consensus	0.545 [0.452, 0.639]	-0.009 [-0.077, 0.059]		-	-	-	-	-	-	-	-	-	-	-	-	-	-	-

## Sheet: Supplementary Table 3
Detailed study information, including full metrics, CIs, and exploratory statistical tests, all presented at a breast level.
All	Reader	Sensitivity			Specificity
		Absolute	AI Read vs	Superiority/ Non-Inferiority	Absolute	AI Read vs	Superiority/ Non-Inferiority
All Cases n=231268 pos=2001 prev=0.9%	AI Read	0.513 [0.491, 0.535]			0.968 [0.967, 0.969]
	Human 1st Read	0.405 [0.384, 0.427]	0.108 [0.090, 0.126]	superior [p<0.001]	0.976 [0.975, 0.976]	-0.007 [-0.008, -0.006]	noninferior [p<0.001]
	Human 2nd Read	0.439 [0.418, 0.461]	0.074 [0.056, 0.092]	superior [p<0.001]	0.977 [0.977, 0.978]	-0.009 [-0.010, -0.008]	noninferior [p<0.001]
	Human Consensus	0.440 [0.418, 0.462]	0.073 [0.056, 0.091]	superior [p<0.001]	0.984 [0.983, 0.984]	-0.015 [-0.016, -0.015]	noninferior [p<0.001]
Screening Service	Reader	Sensitivity			Specificity
		Absolute	AI Read vs	Superiority/ Non-Inferiority	Absolute	AI Read vs	Superiority/ Non-Inferiority
Screening Service 1 n=46040 pos=352 prev=0.8%	AI Read	0.594 [0.542, 0.645]			0.963 [0.961, 0.965]
	Human 1st Read	0.460 [0.410, 0.513]	0.134 [0.088, 0.179]	superior [p<0.001]	0.976 [0.975, 0.978]	-0.014 [-0.016, -0.011]	noninferior [p<0.001]
	Human 2nd Read	0.494 [0.442, 0.547]	0.099 [0.056, 0.143]	superior [p<0.001]	0.977 [0.976, 0.979]	-0.015 [-0.017, -0.013]	noninferior [p<0.001]
	Human Consensus	0.491 [0.439, 0.545]	0.102 [0.060, 0.144]	superior [p<0.001]	0.981 [0.979, 0.982]	-0.018 [-0.020, -0.016]	noninferior [p<0.001]
Screening Service 2 n=44874 pos=369 prev=0.8%	AI Read	0.572 [0.520, 0.622]			0.958 [0.956, 0.960]
	Human 1st Read	0.474 [0.423, 0.526]	0.098 [0.056, 0.139]	superior [p<0.001]	0.958 [0.956, 0.960]	0.000 [-0.002, 0.003]	noninferior [p<0.001]
	Human 2nd Read	0.507 [0.454, 0.559]	0.065 [0.027, 0.104]	superior [p<0.001]	0.957 [0.955, 0.958]	0.001 [-0.001, 0.004]	noninferior [p<0.001]
	Human Consensus	0.496 [0.443, 0.547]	0.076 [0.037, 0.114]	superior [p<0.001]	0.979 [0.978, 0.980]	-0.021 [-0.023, -0.019]	noninferior [p<0.001]
Screening Service 3 n=46534 pos=390 prev=0.8%	AI Read	0.454 [0.405, 0.503]			0.974 [0.972, 0.975]
	Human 1st Read	0.397 [0.350, 0.446]	0.056 [0.016, 0.096]	superior [p=0.003]	0.981 [0.980, 0.982]	-0.008 [-0.009, -0.006]	noninferior [p<0.001]
	Human 2nd Read	0.438 [0.389, 0.488]	0.015 [-0.023, 0.053]	noninferior [p<0.001]	0.983 [0.982, 0.984]	-0.009 [-0.011, -0.007]	noninferior [p<0.001]
	Human Consensus	0.446 [0.397, 0.496]	0.008 [-0.031, 0.045]	noninferior [p=0.002]	0.984 [0.983, 0.985]	-0.010 [-0.012, -0.009]	noninferior [p<0.001]
Screening Service 4 n=47160 pos=460 prev=1.0%	AI Read	0.528 [0.483, 0.574]			0.972 [0.970, 0.973]
	Human 1st Read	0.383 [0.338, 0.428]	0.146 [0.106, 0.186]	superior [p<0.001]	0.982 [0.981, 0.984]	-0.011 [-0.012, -0.009]	noninferior [p<0.001]
	Human 2nd Read	0.398 [0.353, 0.442]	0.130 [0.092, 0.170]	superior [p<0.001]	0.985 [0.984, 0.986]	-0.013 [-0.015, -0.011]	noninferior [p<0.001]
	Human Consensus	0.409 [0.364, 0.454]	0.120 [0.083, 0.158]	superior [p<0.001]	0.987 [0.986, 0.988]	-0.016 [-0.017, -0.014]	noninferior [p<0.001]
Screening Service 5 n=46660 pos=430 prev=0.9%	AI Read	0.435 [0.388, 0.482]			0.974 [0.973, 0.976]
	Human 1st Read	0.333 [0.289, 0.379]	0.102 [0.065, 0.141]	superior [p<0.001]	0.980 [0.979, 0.981]	-0.005 [-0.007, -0.004]	noninferior [p<0.001]
	Human 2nd Read	0.381 [0.335, 0.428]	0.053 [0.016, 0.091]	superior [p=0.004]	0.984 [0.982, 0.985]	-0.009 [-0.011, -0.007]	noninferior [p<0.001]
	Human Consensus	0.377 [0.332, 0.424]	0.058 [0.022, 0.095]	superior [p=0.002]	0.987 [0.986, 0.988]	-0.012 [-0.014, -0.010]	noninferior [p<0.001]
Screening Service and Type of screen	Reader	Sensitivity			Specificity
		Absolute	AI Read vs	Superiority/ Non-Inferiority	Absolute	AI Read vs	Superiority/ Non-Inferiority
Screening Service 1 - Prevalent Screens n=7492 pos=52 prev=0.7%	AI Read	0.654 [0.518, 0.783]			0.959 [0.954, 0.964]
	Human 1st Read	0.481 [0.340, 0.619]	0.173 [0.059, 0.294]	superior [p=0.002]	0.948 [0.943, 0.953]	0.011 [0.004, 0.017]	superior [p<0.001]
	Human 2nd Read	0.558 [0.414, 0.691]	0.096 [-0.018, 0.213]	noninferior [p=0.004]	0.949 [0.944, 0.954]	0.010 [0.004, 0.016]	superior [p=0.001]
	Human Consensus	0.558 [0.415, 0.694]	0.096 [-0.016, 0.212]	noninferior [p=0.004]	0.952 [0.947, 0.957]	0.006 [0.000, 0.012]	superior [p=0.023]
Screening Service 1 - Incident Screens n=38548 pos=300 prev=0.8%	AI Read	0.583 [0.528, 0.638]			0.963 [0.961, 0.965]
	Human 1st Read	0.457 [0.401, 0.515]	0.127 [0.078, 0.176]	superior [p<0.001]	0.982 [0.980, 0.983]	-0.018 [-0.021, -0.016]	noninferior [p<0.001]
	Human 2nd Read	0.483 [0.428, 0.540]	0.100 [0.053, 0.148]	superior [p<0.001]	0.983 [0.982, 0.984]	-0.020 [-0.022, -0.017]	noninferior [p<0.001]
	Human Consensus	0.480 [0.424, 0.538]	0.103 [0.059, 0.148]	superior [p<0.001]	0.986 [0.985, 0.987]	-0.023 [-0.025, -0.021]	noninferior [p<0.001]
Screening Service 2 - Prevalent Screens n=9736 pos=86 prev=0.9%	AI Read	0.628 [0.522, 0.728]			0.958 [0.953, 0.962]
	Human 1st Read	0.605 [0.495, 0.708]	0.023 [-0.057, 0.103]	noninferior [p=0.038]	0.921 [0.916, 0.926]	0.037 [0.031, 0.043]	superior [p<0.001]
	Human 2nd Read	0.640 [0.535, 0.739]	-0.012 [-0.081, 0.056]		0.916 [0.910, 0.921]	0.042 [0.036, 0.048]	superior [p<0.001]
	Human Consensus	0.605 [0.500, 0.707]	0.023 [-0.042, 0.090]	noninferior [p=0.013]	0.955 [0.951, 0.959]	0.003 [-0.002, 0.008]	noninferior [p<0.001]
Screening Service 2 - Incident Screens n=35138 pos=283 prev=0.8%	AI Read	0.555 [0.496, 0.613]			0.958 [0.956, 0.960]
	Human 1st Read	0.435 [0.376, 0.493]	0.120 [0.073, 0.169]	superior [p<0.001]	0.968 [0.966, 0.970]	-0.010 [-0.013, -0.007]	noninferior [p<0.001]
	Human 2nd Read	0.466 [0.408, 0.526]	0.088 [0.043, 0.134]	superior [p<0.001]	0.968 [0.966, 0.970]	-0.010 [-0.013, -0.007]	noninferior [p<0.001]
	Human Consensus	0.463 [0.404, 0.520]	0.092 [0.046, 0.138]	superior [p<0.001]	0.986 [0.984, 0.987]	-0.028 [-0.030, -0.025]	noninferior [p<0.001]
Screening Service 3 - Prevalent Screens n=4498 pos=39 prev=0.9%	AI Read	0.513 [0.353, 0.667]			0.975 [0.970, 0.980]
	Human 1st Read	0.513 [0.353, 0.667]	0.000 [-0.125, 0.128]		0.960 [0.954, 0.965]	0.016 [0.009, 0.023]	superior [p<0.001]
	Human 2nd Read	0.564 [0.405, 0.720]	-0.051 [-0.159, 0.047]		0.959 [0.953, 0.965]	0.016 [0.009, 0.023]	superior [p<0.001]
	Human Consensus	0.564 [0.405, 0.720]	-0.051 [-0.159, 0.047]		0.965 [0.959, 0.970]	0.011 [0.004, 0.017]	superior [p=0.001]
Screening Service 3 - Incident Screens n=42036 pos=351 prev=0.8%	AI Read	0.447 [0.395, 0.499]			0.974 [0.972, 0.975]
	Human 1st Read	0.385 [0.334, 0.437]	0.063 [0.021, 0.104]	superior [p=0.003]	0.984 [0.982, 0.985]	-0.010 [-0.012, -0.008]	noninferior [p<0.001]
	Human 2nd Read	0.425 [0.373, 0.478]	0.023 [-0.018, 0.062]	noninferior [p<0.001]	0.986 [0.984, 0.987]	-0.012 [-0.014, -0.010]	noninferior [p<0.001]
	Human Consensus	0.433 [0.382, 0.486]	0.014 [-0.027, 0.055]	noninferior [p=0.001]	0.986 [0.985, 0.987]	-0.013 [-0.015, -0.011]	noninferior [p<0.001]
Screening Service 4 - Prevalent Screens n=4658 pos=33 prev=0.7%	AI Read	0.636 [0.464, 0.800]			0.973 [0.968, 0.978]
	Human 1st Read	0.455 [0.281, 0.625]	0.182 [0.059, 0.323]	superior [p=0.003]	0.964 [0.959, 0.970]	0.009 [0.002, 0.015]	superior [p=0.006]
	Human 2nd Read	0.545 [0.375, 0.714]	0.091 [-0.036, 0.227]	noninferior [p=0.013]	0.972 [0.967, 0.977]	0.001 [-0.005, 0.007]	noninferior [p<0.001]
	Human Consensus	0.545 [0.375, 0.714]	0.091 [-0.036, 0.222]	noninferior [p=0.014]	0.976 [0.972, 0.981]	-0.003 [-0.009, 0.003]	noninferior [p<0.001]
Screening Service 4 - Incident Screens n=42502 pos=427 prev=1.0%	AI Read	0.520 [0.472, 0.568]			0.972 [0.970, 0.973]
	Human 1st Read	0.377 [0.331, 0.424]	0.143 [0.102, 0.185]	superior [p<0.001]	0.984 [0.983, 0.985]	-0.013 [-0.015, -0.011]	noninferior [p<0.001]
	Human 2nd Read	0.386 [0.340, 0.433]	0.133 [0.093, 0.176]	superior [p<0.001]	0.986 [0.985, 0.987]	-0.015 [-0.016, -0.013]	noninferior [p<0.001]
	Human Consensus	0.398 [0.352, 0.444]	0.122 [0.083, 0.162]	superior [p<0.001]	0.989 [0.988, 0.990]	-0.017 [-0.019, -0.015]	noninferior [p<0.001]
Screening Service 5 - Prevalent Screens n=5708 pos=40 prev=0.7%	AI Read	0.625 [0.476, 0.771]			0.972 [0.967, 0.976]
	Human 1st Read	0.525 [0.366, 0.686]	0.100 [-0.030, 0.237]	noninferior [p=0.016]	0.943 [0.937, 0.949]	0.029 [0.022, 0.036]	superior [p<0.001]
	Human 2nd Read	0.575 [0.417, 0.732]	0.050 [-0.071, 0.171]		0.952 [0.946, 0.958]	0.020 [0.013, 0.026]	superior [p<0.001]
	Human Consensus	0.575 [0.415, 0.733]	0.050 [-0.069, 0.167]	noninferior [p=0.049]	0.963 [0.958, 0.968]	0.008 [0.002, 0.014]	superior [p=0.003]
Screening Service 5 - Incident Screens n=40952 pos=390 prev=1.0%	AI Read	0.415 [0.367, 0.465]			0.975 [0.973, 0.976]
	Human 1st Read	0.313 [0.268, 0.361]	0.103 [0.063, 0.142]	superior [p<0.001]	0.985 [0.984, 0.986]	-0.010 [-0.012, -0.008]	noninferior [p<0.001]
	Human 2nd Read	0.362 [0.313, 0.411]	0.054 [0.014, 0.094]	superior [p=0.004]	0.988 [0.987, 0.989]	-0.013 [-0.015, -0.011]	noninferior [p<0.001]
	Human Consensus	0.356 [0.309, 0.405]	0.059 [0.021, 0.098]	superior [p=0.002]	0.990 [0.989, 0.991]	-0.015 [-0.017, -0.013]	noninferior [p<0.001]
Type of screen	Reader	Sensitivity			Specificity
		Absolute	AI Read vs	Superiority/ Non-Inferiority	Absolute	AI Read vs	Superiority/ Non-Inferiority
Prevalent Screens n=32092 pos=250 prev=0.8%	AI Read	0.616 [0.555, 0.676]			0.965 [0.963, 0.967]
	Human 1st Read	0.532 [0.469, 0.595]	0.084 [0.033, 0.134]	superior [p=0.001]	0.943 [0.940, 0.945]	0.022 [0.019, 0.025]	superior [p<0.001]
	Human 2nd Read	0.588 [0.525, 0.649]	0.028 [-0.017, 0.073]	noninferior [p<0.001]	0.944 [0.942, 0.947]	0.021 [0.018, 0.024]	superior [p<0.001]
	Human Consensus	0.576 [0.513, 0.639]	0.040 [-0.004, 0.084]	superior [p=0.046]	0.960 [0.958, 0.962]	0.005 [0.002, 0.008]	superior [p<0.001]
Incident Screens n=199176 pos=1751 prev=0.9%	AI Read	0.499 [0.475, 0.522]			0.969 [0.968, 0.970]
	Human 1st Read	0.387 [0.365, 0.410]	0.111 [0.092, 0.131]	superior [p<0.001]	0.981 [0.980, 0.982]	-0.012 [-0.013, -0.011]	noninferior [p<0.001]
	Human 2nd Read	0.418 [0.395, 0.441]	0.081 [0.061, 0.100]	superior [p<0.001]	0.983 [0.982, 0.983]	-0.014 [-0.015, -0.013]	noninferior [p<0.001]
	Human Consensus	0.420 [0.397, 0.444]	0.078 [0.060, 0.097]	superior [p<0.001]	0.987 [0.987, 0.988]	-0.019 [-0.020, -0.018]	noninferior [p<0.001]
Age category, years	Reader	Sensitivity			Specificity
		Absolute	AI Read vs	Superiority/ Non-Inferiority	Absolute	AI Read vs	Superiority/ Non-Inferiority
Age 50-54 n=65736 pos=465 prev=0.7%	AI Read	0.520 [0.474, 0.566]			0.970 [0.968, 0.971]
	Human 1st Read	0.422 [0.377, 0.468]	0.099 [0.063, 0.135]	superior [p<0.001]	0.964 [0.963, 0.966]	0.006 [0.004, 0.008]	superior [p<0.001]
	Human 2nd Read	0.447 [0.402, 0.495]	0.073 [0.038, 0.108]	superior [p<0.001]	0.966 [0.964, 0.967]	0.004 [0.002, 0.006]	superior [p<0.001]
	Human Consensus	0.445 [0.400, 0.492]	0.075 [0.040, 0.110]	superior [p<0.001]	0.974 [0.973, 0.976]	-0.005 [-0.006, -0.003]	noninferior [p<0.001]
Age 55-59 n=58404 pos=448 prev=0.8%	AI Read	0.411 [0.366, 0.457]			0.970 [0.968, 0.971]
	Human 1st Read	0.335 [0.291, 0.380]	0.076 [0.041, 0.112]	superior [p<0.001]	0.979 [0.978, 0.980]	-0.009 [-0.011, -0.007]	noninferior [p<0.001]
	Human 2nd Read	0.348 [0.304, 0.393]	0.062 [0.028, 0.097]	superior [p<0.001]	0.981 [0.980, 0.982]	-0.011 [-0.013, -0.009]	noninferior [p<0.001]
	Human Consensus	0.348 [0.304, 0.393]	0.062 [0.029, 0.097]	superior [p<0.001]	0.987 [0.986, 0.988]	-0.017 [-0.019, -0.015]	noninferior [p<0.001]
Age 60-64 n=50104 pos=454 prev=0.9%	AI Read	0.535 [0.490, 0.582]			0.969 [0.967, 0.970]
	Human 1st Read	0.432 [0.386, 0.477]	0.104 [0.064, 0.143]	superior [p<0.001]	0.981 [0.980, 0.982]	-0.012 [-0.014, -0.011]	noninferior [p<0.001]
	Human 2nd Read	0.460 [0.414, 0.506]	0.075 [0.037, 0.113]	superior [p<0.001]	0.982 [0.981, 0.983]	-0.014 [-0.016, -0.012]	noninferior [p<0.001]
	Human Consensus	0.458 [0.411, 0.505]	0.077 [0.040, 0.115]	superior [p<0.001]	0.988 [0.987, 0.989]	-0.019 [-0.021, -0.017]	noninferior [p<0.001]
Age 65+ n=57024 pos=634 prev=1.1%	AI Read	0.565 [0.526, 0.603]			0.964 [0.963, 0.966]
	Human 1st Read	0.424 [0.385, 0.463]	0.140 [0.106, 0.174]	superior [p<0.001]	0.981 [0.980, 0.982]	-0.016 [-0.018, -0.014]	noninferior [p<0.001]
	Human 2nd Read	0.483 [0.442, 0.522]	0.082 [0.048, 0.117]	superior [p<0.001]	0.983 [0.981, 0.984]	-0.018 [-0.020, -0.016]	noninferior [p<0.001]
	Human Consensus	0.487 [0.448, 0.527]	0.077 [0.044, 0.110]	superior [p<0.001]	0.987 [0.986, 0.988]	-0.023 [-0.025, -0.021]	noninferior [p<0.001]
Indices of multiple deprivation (IMD)	Reader	Sensitivity			Specificity
		Absolute	AI Read vs	Superiority/ Non-Inferiority	Absolute	AI Read vs	Superiority/ Non-Inferiority
1st n=4366 pos=40 prev=0.9%	AI Read	0.500 [0.341, 0.657]			0.968 [0.962, 0.974]
	Human 1st Read	0.425 [0.270, 0.579]	0.075 [-0.087, 0.241]		0.977 [0.972, 0.981]	-0.009 [-0.016, -0.002]	noninferior [p<0.001]
	Human 2nd Read	0.475 [0.317, 0.632]	0.025 [-0.125, 0.172]		0.975 [0.970, 0.980]	-0.007 [-0.014, -0.000]	noninferior [p<0.001]
	Human Consensus	0.475 [0.317, 0.632]	0.025 [-0.125, 0.172]		0.978 [0.974, 0.983]	-0.010 [-0.017, -0.004]	noninferior [p<0.001]
2nd n=11782 pos=103 prev=0.9%	AI Read	0.553 [0.456, 0.650]			0.966 [0.962, 0.969]
	Human 1st Read	0.408 [0.312, 0.505]	0.146 [0.053, 0.236]	superior [p=0.002]	0.976 [0.973, 0.978]	-0.010 [-0.014, -0.006]	noninferior [p<0.001]
	Human 2nd Read	0.466 [0.370, 0.561]	0.087 [0.008, 0.170]	superior [p=0.025]	0.975 [0.972, 0.978]	-0.010 [-0.014, -0.005]	noninferior [p<0.001]
	Human Consensus	0.437 [0.341, 0.534]	0.117 [0.033, 0.200]	superior [p=0.005]	0.982 [0.979, 0.984]	-0.016 [-0.020, -0.012]	noninferior [p<0.001]
3rd n=18204 pos=154 prev=0.8%	AI Read	0.461 [0.383, 0.540]			0.965 [0.962, 0.968]
	Human 1st Read	0.403 [0.326, 0.481]	0.058 [0.000, 0.120]	superior [p=0.037]	0.973 [0.971, 0.976]	-0.009 [-0.012, -0.005]	noninferior [p<0.001]
	Human 2nd Read	0.435 [0.359, 0.517]	0.026 [-0.038, 0.090]	noninferior [p=0.011]	0.975 [0.972, 0.977]	-0.010 [-0.013, -0.007]	noninferior [p<0.001]
	Human Consensus	0.435 [0.359, 0.517]	0.026 [-0.038, 0.090]	noninferior [p=0.011]	0.981 [0.978, 0.983]	-0.016 [-0.019, -0.013]	noninferior [p<0.001]
4th n=31736 pos=235 prev=0.7%	AI Read	0.557 [0.494, 0.619]			0.968 [0.966, 0.971]
	Human 1st Read	0.472 [0.408, 0.536]	0.085 [0.031, 0.139]	superior [p=0.002]	0.977 [0.975, 0.979]	-0.008 [-0.011, -0.006]	noninferior [p<0.001]
	Human 2nd Read	0.485 [0.421, 0.550]	0.072 [0.017, 0.127]	superior [p=0.004]	0.979 [0.977, 0.980]	-0.010 [-0.013, -0.008]	noninferior [p<0.001]
	Human Consensus	0.489 [0.425, 0.554]	0.068 [0.018, 0.118]	superior [p=0.004]	0.983 [0.982, 0.985]	-0.015 [-0.017, -0.013]	noninferior [p<0.001]
5th n=23782 pos=179 prev=0.8%	AI Read	0.570 [0.494, 0.644]			0.968 [0.965, 0.970]
	Human 1st Read	0.464 [0.389, 0.538]	0.106 [0.050, 0.164]	superior [p<0.001]	0.974 [0.972, 0.977]	-0.007 [-0.010, -0.004]	noninferior [p<0.001]
	Human 2nd Read	0.525 [0.450, 0.600]	0.045 [-0.006, 0.100]	noninferior [p<0.001]	0.977 [0.975, 0.979]	-0.009 [-0.012, -0.006]	noninferior [p<0.001]
	Human Consensus	0.525 [0.450, 0.600]	0.045 [-0.006, 0.098]	superior [p=0.049]	0.982 [0.980, 0.984]	-0.015 [-0.017, -0.012]	noninferior [p<0.001]
6th n=25778 pos=206 prev=0.8%	AI Read	0.432 [0.363, 0.500]			0.968 [0.966, 0.970]
	Human 1st Read	0.364 [0.299, 0.431]	0.068 [0.005, 0.131]	superior [p=0.022]	0.976 [0.974, 0.978]	-0.008 [-0.011, -0.005]	noninferior [p<0.001]
	Human 2nd Read	0.374 [0.308, 0.441]	0.058 [0.000, 0.116]	superior [p=0.029]	0.978 [0.977, 0.980]	-0.010 [-0.013, -0.008]	noninferior [p<0.001]
	Human Consensus	0.383 [0.318, 0.451]	0.049 [-0.010, 0.106]	noninferior [p<0.001]	0.984 [0.982, 0.986]	-0.016 [-0.018, -0.013]	noninferior [p<0.001]
7th n=28610 pos=291 prev=1.0%	AI Read	0.557 [0.498, 0.614]			0.969 [0.967, 0.971]
	Human 1st Read	0.409 [0.352, 0.467]	0.148 [0.101, 0.195]	superior [p<0.001]	0.977 [0.976, 0.979]	-0.008 [-0.011, -0.006]	noninferior [p<0.001]
	Human 2nd Read	0.433 [0.375, 0.491]	0.124 [0.080, 0.170]	superior [p<0.001]	0.980 [0.978, 0.981]	-0.011 [-0.013, -0.008]	noninferior [p<0.001]
	Human Consensus	0.447 [0.389, 0.506]	0.110 [0.066, 0.155]	superior [p<0.001]	0.986 [0.985, 0.987]	-0.017 [-0.019, -0.015]	noninferior [p<0.001]
8th n=25522 pos=215 prev=0.8%	AI Read	0.484 [0.417, 0.552]			0.968 [0.965, 0.970]
	Human 1st Read	0.395 [0.331, 0.462]	0.088 [0.033, 0.145]	superior [p<0.001]	0.975 [0.973, 0.977]	-0.008 [-0.011, -0.005]	noninferior [p<0.001]
	Human 2nd Read	0.419 [0.353, 0.487]	0.065 [0.015, 0.117]	superior [p=0.007]	0.977 [0.975, 0.979]	-0.010 [-0.013, -0.007]	noninferior [p<0.001]
	Human Consensus	0.405 [0.340, 0.472]	0.079 [0.028, 0.132]	superior [p<0.001]	0.984 [0.982, 0.985]	-0.016 [-0.019, -0.014]	noninferior [p<0.001]
9th n=33248 pos=313 prev=0.9%	AI Read	0.524 [0.468, 0.580]			0.969 [0.967, 0.971]
	Human 1st Read	0.380 [0.326, 0.435]	0.144 [0.101, 0.188]	superior [p<0.001]	0.976 [0.974, 0.978]	-0.007 [-0.010, -0.005]	noninferior [p<0.001]
	Human 2nd Read	0.428 [0.373, 0.484]	0.096 [0.052, 0.140]	superior [p<0.001]	0.976 [0.974, 0.977]	-0.007 [-0.009, -0.004]	noninferior [p<0.001]
	Human Consensus	0.435 [0.378, 0.490]	0.089 [0.048, 0.132]	superior [p<0.001]	0.984 [0.983, 0.985]	-0.015 [-0.018, -0.013]	noninferior [p<0.001]
10th n=28102 pos=264 prev=0.9%	AI Read	0.477 [0.416, 0.538]			0.971 [0.969, 0.973]
	Human 1st Read	0.367 [0.309, 0.427]	0.110 [0.062, 0.158]	superior [p<0.001]	0.974 [0.972, 0.976]	-0.003 [-0.006, -0.000]	noninferior [p<0.001]
	Human 2nd Read	0.413 [0.352, 0.474]	0.064 [0.016, 0.113]	superior [p=0.006]	0.977 [0.976, 0.979]	-0.006 [-0.009, -0.004]	noninferior [p<0.001]
	Human Consensus	0.405 [0.345, 0.466]	0.072 [0.026, 0.120]	superior [p=0.002]	0.985 [0.984, 0.987]	-0.014 [-0.017, -0.012]	noninferior [p<0.001]
By Ethnicity	Reader	Sensitivity			Specificity
		Absolute	AI Read vs	Superiority/ Non-Inferiority	Absolute	AI Read vs	Superiority/ Non-Inferiority
Unknown n=106688 pos=1008 prev=0.9%	AI Read	0.499 [0.469, 0.530]			0.972 [0.971, 0.973]
	Human 1st Read	0.380 [0.350, 0.410]	0.119 [0.093, 0.145]	superior [p<0.001]	0.979 [0.978, 0.980]	-0.007 [-0.008, -0.006]	noninferior [p<0.001]
	Human 2nd Read	0.413 [0.382, 0.444]	0.086 [0.061, 0.112]	superior [p<0.001]	0.982 [0.981, 0.983]	-0.010 [-0.011, -0.009]	noninferior [p<0.001]
	Human Consensus	0.416 [0.385, 0.446]	0.083 [0.059, 0.108]	superior [p<0.001]	0.986 [0.985, 0.987]	-0.014 [-0.015, -0.013]	noninferior [p<0.001]
White n=98182 pos=846 prev=0.9%	AI Read	0.520 [0.486, 0.553]			0.966 [0.964, 0.967]
	Human 1st Read	0.429 [0.395, 0.462]	0.091 [0.064, 0.118]	superior [p<0.001]	0.973 [0.972, 0.974]	-0.008 [-0.009, -0.006]	noninferior [p<0.001]
	Human 2nd Read	0.467 [0.433, 0.501]	0.053 [0.027, 0.080]	superior [p<0.001]	0.974 [0.973, 0.975]	-0.008 [-0.010, -0.007]	noninferior [p<0.001]
	Human Consensus	0.463 [0.430, 0.497]	0.057 [0.031, 0.083]	superior [p<0.001]	0.982 [0.981, 0.983]	-0.016 [-0.018, -0.015]	noninferior [p<0.001]
Asian n=12590 pos=64 prev=0.5%	AI Read	0.609 [0.486, 0.725]			0.962 [0.958, 0.965]
	Human 1st Read	0.484 [0.358, 0.609]	0.125 [0.000, 0.250]	superior [p=0.035]	0.972 [0.969, 0.975]	-0.010 [-0.015, -0.006]	noninferior [p<0.001]
	Human 2nd Read	0.531 [0.407, 0.652]	0.078 [-0.019, 0.182]	noninferior [p=0.007]	0.973 [0.970, 0.976]	-0.011 [-0.015, -0.007]	noninferior [p<0.001]
	Human Consensus	0.531 [0.404, 0.656]	0.078 [-0.018, 0.179]	noninferior [p=0.006]	0.980 [0.977, 0.982]	-0.018 [-0.022, -0.014]	noninferior [p<0.001]
Black n=8208 pos=39 prev=0.5%	AI Read	0.538 [0.375, 0.697]			0.961 [0.957, 0.966]
	Human 1st Read	0.333 [0.188, 0.488]	0.205 [0.061, 0.355]	superior [p=0.005]	0.969 [0.965, 0.973]	-0.008 [-0.013, -0.002]	noninferior [p<0.001]
	Human 2nd Read	0.333 [0.189, 0.486]	0.205 [0.061, 0.357]	superior [p=0.004]	0.971 [0.967, 0.975]	-0.010 [-0.015, -0.004]	noninferior [p<0.001]
	Human Consensus	0.333 [0.189, 0.486]	0.205 [0.061, 0.357]	superior [p=0.004]	0.983 [0.980, 0.986]	-0.022 [-0.027, -0.017]	noninferior [p<0.001]
Other n=3346 pos=23 prev=0.7%	AI Read	0.609 [0.400, 0.808]			0.967 [0.960, 0.974]
	Human 1st Read	0.435 [0.227, 0.643]	0.174 [0.040, 0.348]	superior [p=0.016]	0.967 [0.961, 0.973]	0.000 [-0.008, 0.008]	noninferior [p<0.001]
	Human 2nd Read	0.478 [0.263, 0.688]	0.130 [0.000, 0.286]	superior [p=0.045]	0.967 [0.961, 0.973]	0.000 [-0.008, 0.009]	noninferior [p<0.001]
	Human Consensus	0.478 [0.263, 0.688]	0.130 [0.000, 0.286]	superior [p=0.045]	0.979 [0.974, 0.983]	-0.011 [-0.019, -0.004]	noninferior [p<0.001]
Mixed n=2254 pos=21 prev=0.9%	AI Read	0.476 [0.250, 0.688]			0.957 [0.948, 0.966]
	Human 1st Read	0.524 [0.300, 0.737]	-0.048 [-0.167, 0.000]		0.967 [0.959, 0.974]	-0.009 [-0.020, 0.001]	noninferior [p<0.001]
	Human 2nd Read	0.476 [0.259, 0.692]	0.000 [-0.143, 0.143]		0.961 [0.953, 0.969]	-0.004 [-0.015, 0.007]	noninferior [p<0.001]
	Human Consensus	0.524 [0.300, 0.737]	-0.048 [-0.167, 0.000]		0.976 [0.969, 0.983]	-0.019 [-0.029, -0.009]	noninferior [p<0.001]
Manufacturer	Reader	Sensitivity			Specificity
		Absolute	AI Read vs	Superiority/ Non-Inferiority	Absolute	AI Read vs	Superiority/ Non-Inferiority
Hologic n=164734 pos=1451 prev=0.9%	AI Read	0.531 [0.505, 0.557]			0.968 [0.967, 0.969]
	Human 1st Read	0.409 [0.383, 0.435]	0.123 [0.101, 0.145]	superior [p<0.001]	0.975 [0.974, 0.975]	-0.006 [-0.007, -0.005]	noninferior [p<0.001]
	Human 2nd Read	0.441 [0.415, 0.467]	0.090 [0.069, 0.112]	superior [p<0.001]	0.976 [0.975, 0.977]	-0.008 [-0.009, -0.007]	noninferior [p<0.001]
	Human Consensus	0.440 [0.414, 0.466]	0.092 [0.071, 0.112]	superior [p<0.001]	0.984 [0.983, 0.984]	-0.015 [-0.016, -0.014]	noninferior [p<0.001]
HologicLoradSelenia n=155348 pos=1368 prev=0.9%	AI Read	0.530 [0.503, 0.556]			0.970 [0.969, 0.971]
	Human 1st Read	0.411 [0.384, 0.438]	0.119 [0.097, 0.142]	superior [p<0.001]	0.974 [0.974, 0.975]	-0.005 [-0.006, -0.004]	noninferior [p<0.001]
	Human 2nd Read	0.442 [0.416, 0.469]	0.088 [0.066, 0.110]	superior [p<0.001]	0.976 [0.975, 0.977]	-0.006 [-0.007, -0.005]	noninferior [p<0.001]
	Human Consensus	0.440 [0.413, 0.466]	0.090 [0.069, 0.111]	superior [p<0.001]	0.984 [0.983, 0.984]	-0.014 [-0.015, -0.013]	noninferior [p<0.001]
HologicSeleniaDimensions n=9384 pos=83 prev=0.9%	AI Read	0.554 [0.447, 0.662]			0.943 [0.938, 0.948]
	Human 1st Read	0.373 [0.274, 0.481]	0.181 [0.093, 0.273]	superior [p<0.001]	0.977 [0.974, 0.980]	-0.033 [-0.039, -0.028]	noninferior [p<0.001]
	Human 2nd Read	0.422 [0.319, 0.529]	0.133 [0.039, 0.228]	superior [p=0.003]	0.975 [0.972, 0.979]	-0.032 [-0.038, -0.026]	noninferior [p<0.001]
	Human Consensus	0.434 [0.329, 0.543]	0.120 [0.037, 0.208]	superior [p=0.003]	0.980 [0.977, 0.983]	-0.037 [-0.042, -0.031]	noninferior [p<0.001]
Siemens n=51194 pos=423 prev=0.8%	AI Read	0.459 [0.411, 0.505]			0.973 [0.972, 0.975]
	Human 1st Read	0.407 [0.360, 0.453]	0.052 [0.014, 0.090]	superior [p=0.005]	0.980 [0.978, 0.981]	-0.007 [-0.008, -0.005]	noninferior [p<0.001]
	Human 2nd Read	0.447 [0.399, 0.494]	0.012 [-0.025, 0.048]	noninferior [p<0.001]	0.981 [0.980, 0.982]	-0.008 [-0.010, -0.006]	noninferior [p<0.001]
	Human Consensus	0.452 [0.404, 0.499]	0.007 [-0.030, 0.044]	noninferior [p=0.002]	0.984 [0.983, 0.985]	-0.011 [-0.013, -0.009]	noninferior [p<0.001]
GE n=15340 pos=127 prev=0.8%	AI Read	0.488 [0.403, 0.576]			0.952 [0.949, 0.956]
	Human 1st Read	0.362 [0.281, 0.446]	0.126 [0.062, 0.193]	superior [p<0.001]	0.974 [0.972, 0.977]	-0.022 [-0.026, -0.018]	noninferior [p<0.001]
	Human 2nd Read	0.394 [0.310, 0.478]	0.094 [0.030, 0.163]	superior [p=0.003]	0.978 [0.976, 0.980]	-0.026 [-0.030, -0.022]	noninferior [p<0.001]
	Human Consensus	0.402 [0.317, 0.486]	0.087 [0.023, 0.153]	superior [p=0.005]	0.983 [0.981, 0.985]	-0.031 [-0.035, -0.027]	noninferior [p<0.001]
Breast density	Reader	Sensitivity			Specificity
		Absolute	AI Read vs	Superiority/ Non-Inferiority	Absolute	AI Read vs	Superiority/ Non-Inferiority
BIRADS-1 n=23338 pos=130 prev=0.6%	AI Read	0.492 [0.404, 0.580]			0.981 [0.979, 0.983]
	Human 1st Read	0.377 [0.292, 0.465]	0.115 [0.047, 0.187]	superior [p<0.001]	0.985 [0.984, 0.987]	-0.004 [-0.007, -0.002]	noninferior [p<0.001]
	Human 2nd Read	0.415 [0.328, 0.504]	0.077 [0.014, 0.144]	superior [p=0.012]	0.987 [0.986, 0.989]	-0.006 [-0.009, -0.004]	noninferior [p<0.001]
	Human Consensus	0.408 [0.321, 0.496]	0.085 [0.022, 0.150]	superior [p=0.006]	0.992 [0.991, 0.993]	-0.011 [-0.013, -0.009]	noninferior [p<0.001]
BIRADS-2 n=77836 pos=645 prev=0.8%	AI Read	0.533 [0.495, 0.572]			0.967 [0.966, 0.969]
	Human 1st Read	0.411 [0.373, 0.450]	0.122 [0.090, 0.156]	superior [p<0.001]	0.975 [0.974, 0.976]	-0.008 [-0.009, -0.006]	noninferior [p<0.001]
	Human 2nd Read	0.429 [0.391, 0.468]	0.104 [0.073, 0.135]	superior [p<0.001]	0.977 [0.976, 0.978]	-0.010 [-0.012, -0.008]	noninferior [p<0.001]
	Human Consensus	0.428 [0.389, 0.467]	0.105 [0.074, 0.137]	superior [p<0.001]	0.985 [0.984, 0.986]	-0.018 [-0.019, -0.016]	noninferior [p<0.001]
BIRADS-3 n=39406 pos=379 prev=1.0%	AI Read	0.483 [0.432, 0.534]			0.971 [0.969, 0.972]
	Human 1st Read	0.351 [0.302, 0.401]	0.132 [0.091, 0.173]	superior [p<0.001]	0.972 [0.970, 0.974]	-0.002 [-0.004, 0.001]	noninferior [p<0.001]
	Human 2nd Read	0.398 [0.348, 0.449]	0.084 [0.046, 0.124]	superior [p<0.001]	0.973 [0.972, 0.975]	-0.003 [-0.005, -0.001]	noninferior [p<0.001]
	Human Consensus	0.383 [0.333, 0.433]	0.100 [0.062, 0.140]	superior [p<0.001]	0.983 [0.981, 0.984]	-0.012 [-0.014, -0.010]	noninferior [p<0.001]
BIRADS-4 n=14140 pos=131 prev=0.9%	AI Read	0.473 [0.385, 0.558]			0.965 [0.962, 0.968]
	Human 1st Read	0.351 [0.268, 0.434]	0.122 [0.051, 0.192]	superior [p<0.001]	0.969 [0.966, 0.972]	-0.004 [-0.008, 0.000]	noninferior [p<0.001]
	Human 2nd Read	0.382 [0.296, 0.468]	0.092 [0.009, 0.171]	superior [p=0.016]	0.971 [0.968, 0.974]	-0.006 [-0.010, -0.002]	noninferior [p<0.001]
	Human Consensus	0.366 [0.282, 0.452]	0.107 [0.033, 0.181]	superior [p=0.003]	0.980 [0.978, 0.983]	-0.015 [-0.019, -0.011]	noninferior [p<0.001]
Timepoint of cancer detection	Reader	Sensitivity			Specificity
		Absolute	AI Read vs	Superiority/ Non-Inferiority	Absolute	AI Read vs	Superiority/ Non-Inferiority
Current Screen n=856 pos=856 prev=100.0%	AI Read	0.910 [0.890, 0.929]			-
	Human 1st Read	0.889 [0.868, 0.909]	0.021 [-0.006, 0.047]	noninferior [p<0.001]	-	-	-
	Human 2nd Read	0.967 [0.955, 0.979]	-0.057 [-0.079, -0.036]		-	-	-
	Human Consensus	0.996 [0.992, 1.000]	-0.086 [-0.107, -0.067]		-	-	-
Interval n=336 pos=336 prev=100.0%	AI Read	0.220 [0.177, 0.265]			-
	Human 1st Read	0.045 [0.024, 0.068]	0.176 [0.133, 0.220]	superior [p<0.001]	-	-	-
	Human 2nd Read	0.045 [0.024, 0.068]	0.176 [0.131, 0.221]	superior [p<0.001]	-	-	-
	Human Consensus	0.018 [0.006, 0.034]	0.202 [0.159, 0.248]	superior [p<0.001]	-	-	-
Next Screen n=809 pos=809 prev=100.0%	AI Read	0.215 [0.188, 0.243]			-
	Human 1st Read	0.043 [0.030, 0.058]	0.172 [0.142, 0.203]	superior [p<0.001]	-	-	-
	Human 2nd Read	0.044 [0.031, 0.059]	0.171 [0.141, 0.201]	superior [p<0.001]	-	-	-
	Human Consensus	0.026 [0.015, 0.038]	0.189 [0.161, 0.218]	superior [p<0.001]	-	-	-
Cancer type risk category	Reader	Sensitivity			Specificity
		Absolute	AI Read vs	Superiority/ Non-Inferiority	Absolute	AI Read vs	Superiority/ Non-Inferiority
High n=1817 pos=1817 prev=100.0%	AI Read	0.520 [0.497, 0.543]			-
	Human 1st Read	0.407 [0.385, 0.430]	0.113 [0.094, 0.132]	superior [p<0.001]	-	-	-
	Human 2nd Read	0.441 [0.418, 0.464]	0.079 [0.060, 0.098]	superior [p<0.001]	-	-	-
	Human Consensus	0.440 [0.417, 0.463]	0.080 [0.062, 0.099]	superior [p<0.001]	-	-	-
Low n=139 pos=139 prev=100.0%	AI Read	0.496 [0.414, 0.581]			-
	Human 1st Read	0.417 [0.339, 0.497]	0.079 [0.009, 0.150]	superior [p=0.015]	-	-	-
	Human 2nd Read	0.453 [0.371, 0.536]	0.043 [-0.020, 0.106]	noninferior [p=0.001]	-	-	-
	Human Consensus	0.482 [0.401, 0.565]	0.014 [-0.045, 0.076]	noninferior [p=0.017]	-	-	-
Lesion type	Reader	Sensitivity			Specificity
		Absolute	AI Read vs	Superiority/ Non-Inferiority	Absolute	AI Read vs	Superiority/ Non-Inferiority
Invasive n=1604 pos=1604 prev=100.0%	AI Read	0.512 [0.487, 0.536]			-
	Human 1st Read	0.403 [0.380, 0.428]	0.108 [0.087, 0.129]	superior [p<0.001]	-	-	-
	Human 2nd Read	0.435 [0.411, 0.460]	0.077 [0.056, 0.097]	superior [p<0.001]	-	-	-
	Human Consensus	0.433 [0.409, 0.458]	0.079 [0.059, 0.098]	superior [p<0.001]	-	-	-
Invasive (<15mm) n=587 pos=587 prev=100.0%	AI Read	0.513 [0.472, 0.553]			-
	Human 1st Read	0.458 [0.419, 0.498]	0.055 [0.022, 0.087]	superior [p<0.001]	-	-	-
	Human 2nd Read	0.486 [0.445, 0.527]	0.027 [-0.004, 0.059]	superior [p=0.050]	-	-	-
	Human Consensus	0.496 [0.456, 0.538]	0.017 [-0.014, 0.047]	noninferior [p<0.001]	-	-	-
Invasive (>=15mm) n=916 pos=916 prev=100.0%	AI Read	0.538 [0.505, 0.570]			-
	Human 1st Read	0.398 [0.367, 0.431]	0.140 [0.111, 0.168]	superior [p<0.001]	-	-	-
	Human 2nd Read	0.437 [0.404, 0.470]	0.102 [0.073, 0.129]	superior [p<0.001]	-	-	-
	Human Consensus	0.427 [0.394, 0.460]	0.111 [0.084, 0.138]	superior [p<0.001]	-	-	-
Insitu n=375 pos=375 prev=100.0%	AI Read	0.536 [0.484, 0.587]			-
	Human 1st Read	0.432 [0.383, 0.483]	0.104 [0.062, 0.147]	superior [p<0.001]	-	-	-
	Human 2nd Read	0.477 [0.427, 0.528]	0.059 [0.022, 0.096]	superior [p=0.001]	-	-	-
	Human Consensus	0.488 [0.438, 0.538]	0.048 [0.011, 0.086]	superior [p=0.008]	-	-	-
Tumour size	Reader	Sensitivity			Specificity
		Absolute	AI Read vs	Superiority/ Non-Inferiority	Absolute	AI Read vs	Superiority/ Non-Inferiority
<5mm n=70 pos=70 prev=100.0%	AI Read	0.471 [0.355, 0.589]			-
	Human 1st Read	0.371 [0.262, 0.485]	0.100 [0.000, 0.197]	superior [p=0.031]	-	-	-
	Human 2nd Read	0.414 [0.300, 0.529]	0.057 [-0.038, 0.157]	noninferior [p=0.013]	-	-	-
	Human Consensus	0.429 [0.313, 0.544]	0.043 [-0.050, 0.136]	noninferior [p=0.025]	-	-	-
5-9mm n=271 pos=271 prev=100.0%	AI Read	0.480 [0.419, 0.541]			-
	Human 1st Read	0.458 [0.397, 0.517]	0.022 [-0.030, 0.074]	noninferior [p=0.003]	-	-	-
	Human 2nd Read	0.513 [0.452, 0.573]	-0.033 [-0.082, 0.015]		-	-	-
	Human Consensus	0.520 [0.459, 0.581]	-0.041 [-0.087, 0.004]		-	-	-
10-14mm n=382 pos=382 prev=100.0%	AI Read	0.560 [0.509, 0.610]			-
	Human 1st Read	0.458 [0.407, 0.509]	0.102 [0.065, 0.138]	superior [p<0.001]	-	-	-
	Human 2nd Read	0.490 [0.439, 0.540]	0.071 [0.035, 0.106]	superior [p<0.001]	-	-	-
	Human Consensus	0.497 [0.447, 0.548]	0.063 [0.029, 0.096]	superior [p<0.001]	-	-	-
15-19mm n=289 pos=289 prev=100.0%	AI Read	0.498 [0.441, 0.556]			-
	Human 1st Read	0.419 [0.361, 0.475]	0.080 [0.031, 0.127]	superior [p<0.001]	-	-	-
	Human 2nd Read	0.474 [0.416, 0.532]	0.024 [-0.024, 0.071]	noninferior [p=0.002]	-	-	-
	Human Consensus	0.464 [0.405, 0.521]	0.035 [-0.010, 0.079]	noninferior [p<0.001]	-	-	-
20-24mm n=221 pos=221 prev=100.0%	AI Read	0.516 [0.449, 0.582]			-
	Human 1st Read	0.357 [0.296, 0.421]	0.158 [0.103, 0.216]	superior [p<0.001]	-	-	-
	Human 2nd Read	0.430 [0.364, 0.497]	0.086 [0.036, 0.137]	superior [p<0.001]	-	-	-
	Human Consensus	0.421 [0.355, 0.488]	0.095 [0.045, 0.145]	superior [p<0.001]	-	-	-
25-29mm n=153 pos=153 prev=100.0%	AI Read	0.549 [0.469, 0.629]			-
	Human 1st Read	0.405 [0.329, 0.485]	0.144 [0.076, 0.217]	superior [p<0.001]	-	-	-
	Human 2nd Read	0.405 [0.328, 0.483]	0.144 [0.075, 0.215]	superior [p<0.001]	-	-	-
	Human Consensus	0.418 [0.340, 0.497]	0.131 [0.065, 0.201]	superior [p<0.001]	-	-	-
30-34mm n=114 pos=114 prev=100.0%	AI Read	0.526 [0.432, 0.620]			-
	Human 1st Read	0.395 [0.304, 0.486]	0.132 [0.062, 0.206]	superior [p<0.001]	-	-	-
	Human 2nd Read	0.430 [0.339, 0.521]	0.096 [0.030, 0.169]	superior [p=0.003]	-	-	-
	Human Consensus	0.421 [0.330, 0.513]	0.105 [0.037, 0.178]	superior [p=0.002]	-	-	-
35-39mm n=88 pos=88 prev=100.0%	AI Read	0.568 [0.463, 0.671]			-
	Human 1st Read	0.466 [0.364, 0.570]	0.102 [0.022, 0.187]	superior [p=0.010]	-	-	-
	Human 2nd Read	0.489 [0.385, 0.594]	0.080 [0.000, 0.167]	superior [p=0.043]	-	-	-
	Human Consensus	0.477 [0.375, 0.581]	0.091 [0.012, 0.173]	superior [p=0.017]	-	-	-
40mm+ n=275 pos=275 prev=100.0%	AI Read	0.578 [0.519, 0.637]			-
	Human 1st Read	0.433 [0.375, 0.492]	0.145 [0.092, 0.201]	superior [p<0.001]	-	-	-
	Human 2nd Read	0.433 [0.374, 0.492]	0.145 [0.094, 0.198]	superior [p<0.001]	-	-	-
	Human Consensus	0.429 [0.370, 0.488]	0.149 [0.099, 0.201]	superior [p<0.001]	-	-	-
Tumour grade	Reader	Sensitivity			Specificity
		Absolute	AI Read vs	Superiority/ Non-Inferiority	Absolute	AI Read vs	Superiority/ Non-Inferiority
Unknown n=5 pos=5 prev=100.0%	AI Read	0.200 [0.000, 0.667]			-
	Human 1st Read	0.200 [0.000, 0.667]	0.000 [-0.600, 0.667]		-	-	-
	Human 2nd Read	0.200 [0.000, 0.667]	0.000 [-0.600, 0.667]		-	-	-
	Human Consensus	0.200 [0.000, 0.667]	0.000 [-0.600, 0.667]		-	-	-
Invasive-G1 n=359 pos=359 prev=100.0%	AI Read	0.535 [0.482, 0.585]			-
	Human 1st Read	0.437 [0.386, 0.488]	0.097 [0.054, 0.142]	superior [p<0.001]	-	-	-
	Human 2nd Read	0.485 [0.433, 0.536]	0.050 [0.008, 0.092]	superior [p=0.012]	-	-	-
	Human Consensus	0.487 [0.436, 0.539]	0.047 [0.006, 0.089]	superior [p=0.015]	-	-	-
Invasive-G2 n=846 pos=846 prev=100.0%	AI Read	0.546 [0.513, 0.580]			-
	Human 1st Read	0.418 [0.386, 0.453]	0.128 [0.097, 0.158]	superior [p<0.001]	-	-	-
	Human 2nd Read	0.456 [0.423, 0.491]	0.090 [0.060, 0.119]	superior [p<0.001]	-	-	-
	Human Consensus	0.455 [0.422, 0.490]	0.091 [0.063, 0.120]	superior [p<0.001]	-	-	-
Invasive-G3 n=333 pos=333 prev=100.0%	AI Read	0.456 [0.402, 0.509]			-
	Human 1st Read	0.390 [0.338, 0.443]	0.066 [0.026, 0.106]	superior [p<0.001]	-	-	-
	Human 2nd Read	0.399 [0.346, 0.452]	0.057 [0.019, 0.096]	superior [p=0.002]	-	-	-
	Human Consensus	0.393 [0.340, 0.446]	0.063 [0.027, 0.101]	superior [p<0.001]	-	-	-
Insitu-NDH n=213 pos=213 prev=100.0%	AI Read	0.582 [0.513, 0.648]			-
	Human 1st Read	0.437 [0.368, 0.503]	0.146 [0.089, 0.203]	superior [p<0.001]	-	-	-
	Human 2nd Read	0.488 [0.419, 0.554]	0.094 [0.049, 0.143]	superior [p<0.001]	-	-	-
	Human Consensus	0.488 [0.420, 0.555]	0.094 [0.046, 0.144]	superior [p<0.001]	-	-	-
Insitu-NDI n=111 pos=111 prev=100.0%	AI Read	0.505 [0.411, 0.598]			-
	Human 1st Read	0.441 [0.352, 0.533]	0.063 [-0.011, 0.140]	noninferior [p=0.001]	-	-	-
	Human 2nd Read	0.468 [0.377, 0.562]	0.036 [-0.029, 0.103]	noninferior [p=0.004]	-	-	-
	Human Consensus	0.495 [0.404, 0.589]	0.009 [-0.054, 0.075]	noninferior [p=0.034]	-	-	-
Insitu-NDL n=111 pos=111 prev=100.0%	AI Read	0.505 [0.411, 0.598]			-
	Human 1st Read	0.441 [0.352, 0.533]	0.063 [-0.011, 0.140]	noninferior [p=0.001]	-	-	-
	Human 2nd Read	0.468 [0.377, 0.562]	0.036 [-0.029, 0.103]	noninferior [p=0.004]	-	-	-
	Human Consensus	0.495 [0.404, 0.589]	0.009 [-0.054, 0.075]	noninferior [p=0.034]	-	-	-

## Sheet: Supplementary Table 4
Detailed study information, including full metrics, CIs, and exploratory statistical tests, all presented at a breast level.
	Service A	Service B	Service C	Service D	Service E	Service F	Service G
Blinded second read	✔	-	✔	-	-	-	-
All abnormals arbitrated	✔	discordant	✔	discordant	✔	discordant	discordant
NBSS
Breast level decision e.g. Abnormal, Normal	✔	✔	✔	✔	✔	✔	✔
Reason for assessment	✔	✔	-	✔	✔	✔	✔
Patient sheet
ROI location	✔ Schematic	✔ Sketch	Paperless	✔ Schematic	✔ Schematic	✔ Schematic	✔ Sketch
Confidence on lesion	✔ RCRBG	Sometimes	Paperless	Sometimes	Confident cancer	✔ RCRBG	Sometimes
Assessment protocol	In consensus	In asses. clinic	In consensus	✔	✔ appt length	✔	-
Front sheet
Patients IDs allocated to next step e.g. arb	Blinded	✔	Paperless	✔	✔	✔	✔
PACS
Mark lesions for consensus (R1+R2) recall	-	-	-	✔	-	✔	-
