# Supplementary material for: Diagnostic accuracy, fairness and clinical implementation of AI for breast cancer screening: results of multicenter retrospective and prospective technical feasibility studies
Source: Nat Cancer. 2026 Mar 10;7(3):494–506. doi: 10.1038/s43018-026-01127-0 (PMC13035471; doi:10.1038/s43018-026-01127-0)
Supplement: Supplementary file 4 — Statistical source data. [file 43018_2026_1127_MOESM4_ESM.xlsx]

## Sheet: Table 1
Screening Service	All Services	Screening Service 1	Screening Service 2	Screening Service 3	Screening Service 4	Screening Service 5
All Cases	125000	25000	25000	25000	25000	25000
Included Cases	115973	23023	22630	23400	23590	23330
Included Cases %	92.7784	92.092	90.52	93.6	94.36	93.32
Normal	113972	22674	22248	23004	23135	22911
Normal %	98.2746	98.4841	98.312	98.3077	98.0712	98.204
All Cancers	2001	349	382	396	455	419
All Cancers %	1.7254	1.51588	1.68802	1.69231	1.92878	1.79597
Screen Detected Cancers	876	169	191	178	186	152
Screen Detected Cancers %	0.755348	0.734049	0.844012	0.760684	0.78847	0.651522
Interval Cancers	336	68	68	64	65	71
Interval Cancers %	0.289723	0.295357	0.300486	0.273504	0.27554	0.304329
Next Screen Detected Cancers	789	112	123	154	204	196
Next Screen Detected Cancers %	0.680331	0.48647	0.543526	0.65812	0.864773	0.84012
Screening Recall Rate %	3.96299	4.44338	4.90941	4	3.2217	3.28333
Screening Recall Rate % CI lower	3.85071	4.17722	4.62791	3.74892	2.99638	3.05466
Screening Recall Rate % CI upper	4.07527	4.70955	5.19092	4.25108	3.44703	3.51199
Arbitration rate %		3.90479	12.0769	2.66239	3.36583	5.59366
Direct to clinic rate %		3.23155		3.10256	2.27215
CDR per 1000	8.02773	7.60109	8.83783	8.11966	8.47817	7.1153
CDR per 1000 CI lower	7.51414	6.47921	7.61841	6.96981	7.30817	6.03676
CDR per 1000 CI upper	8.54132	8.72298	10.0572	9.2695	9.64817	8.19384
Age Median	59	58	58	60	59	59
Age Range	50-70	50-70	50-70	50-70	50-70	50-70
Scanner	Hologic: 71%, Siemens: 22%, GE: 7%	Hologic: 100%	Hologic: 88%, Siemens: 10%, GE: 1%	Siemens: 100%	Hologic: 100%	Hologic: 68%, GE: 32%
#NAME?

## Sheet: Table 2
Screening Service	Screening Service 1	Screening Service 2	Both
All Cases	3566	7312	10878
Included Cases	3220	6046	9266
Tranche 1 Cases	1358	2320	3678
Tranche 2 Cases	1862	3726	5588
Normal	3197	5996	9193
Screen Detected Cancers	23	50	73
Screen Detected Cancer Prevalence	0.714286	0.826993	0.787826
Age Median	59	58	59
Age IQR	55-64	54-63	54-64

## Sheet: Figure 2a
Section	Subgroup	reader	sens	sens CI lower	sens CI upper	ai_read_sens_diff	ai_read_sens_diff CI lower	ai_read_sens_diff CI upper	ai_read_sens_diff non-inferiority p-value	ai_read_sens_diff superiority p-value	spec	spec CI lower	spec CI upper	ai_read_spec_diff	ai_read_spec_diff CI lower	ai_read_spec_diff CI upper	ai_read_spec_diff non-inferiority p-value	ai_read_spec_diff superiority p-value
Case Level	All Cases	1st Human Read	0.436782	0.41505	0.458513	0.103948	0.0790463	0.12885	4.29538e-34	2.80239e-16	0.951795	0.950552	0.953039	-0.0089057	-0.011716	-0.00609536	6.06827e-181	1
Case Level	All Cases	2nd Human Read	0.467266	0.445406	0.489127	0.0734633	0.051942	0.0949845	1.24035e-29	2.22591e-11	0.954954	0.95375	0.956158	-0.0120644	-0.0150826	-0.00904617	2.68367e-134	1
Case Level	All Cases	Human Consensus	0.465267	0.443413	0.487122	0.0754623	0.057143	0.0936308	7.38164e-42	1.33018e-15	0.967843	0.966819	0.968867	-0.0249535	-0.0265198	-0.0233863	7.75565e-216	1
Case Level	All Cases	AI Read	0.54073	0.518895	0.562564						0.942889	0.941542	0.944237
Breast Level	All Cases	1st Human Read	0.405297	0.383628	0.427224	0.107946	0.0897616	0.125812	0	0	0.975622	0.974993	0.976243	-0.00740185	-0.00833402	-0.00648052	0	1
Breast Level	All Cases	2nd Human Read	0.43928	0.417523	0.461143	0.073963	0.0560604	0.091698	0	0	0.977249	0.97662	0.977869	-0.00902877	-0.0099567	-0.00812974	0	1
Breast Level	All Cases	Human Consensus	0.43978	0.417976	0.4615	0.0734633	0.0563294	0.0907278	0	0	0.983635	0.983094	0.984156	-0.0154143	-0.0162734	-0.0145682	0	1
Breast Level	All Cases	AI Read	0.513243	0.491282	0.535						0.96822	0.967435	0.968979
Lesion Level	All Cases	AI Read †	0.549853	0.512055	0.587708

## Sheet: Figure 2b
Level	ai_read_sens	ai_read_sens_ci_lower	ai_read_sens_ci_upper	ai_read_spec	ai_read_spec_ci_lower	ai_read_spec_ci_upper	human_first_read_sens	human_first_read_sens_ci_lower	human_first_read_sens_ci_upper	human_first_read_spec	human_first_read_spec_ci_lower	human_first_read_spec_ci_upper	human_second_read_sens	human_second_read_sens_ci_lower	human_second_read_sens_ci_upper	human_second_read_spec	human_second_read_spec_ci_lower	human_second_read_spec_ci_upper	human_consensus_read_sens	human_consensus_read_sens_ci_lower	human_consensus_read_sens_ci_upper	human_consensus_read_spec	human_consensus_read_spec_ci_lower	human_consensus_read_spec_ci_upper	AUC	fpr_0	tpr_0	fpr_1	tpr_1	fpr_2	tpr_2	fpr_3	tpr_3	fpr_4	tpr_4	fpr_5	tpr_5	fpr_6	tpr_6	fpr_7	tpr_7	fpr_8	tpr_8	fpr_9	tpr_9	fpr_10	tpr_10	fpr_11	tpr_11
case	0.54073	0.518895	0.562564	0.942889	0.941542	0.944237	0.436782	0.41505	0.458513	0.951795	0.950552	0.953039	0.467266	0.445406	0.489127	0.954954	0.95375	0.956158	0.465267	0.443413	0.487122	0.967843	0.966819	0.968867	0.83388	0	0	3.50963e-05	0.055972	7.89668e-05	0.111444	0.000298319	0.156922	0.000710701	0.191404	0.00128102	0.216892	0.00176359	0.246877	0.0024041	0.268366	0.00306216	0.288856	0.00381673	0.303848	0.00449233	0.323338	0.00533464	0.333333
breast	0.513243	0.491282	0.535	0.96822	0.967435	0.968979	0.405297	0.383628	0.427224	0.975622	0.974993	0.976243	0.43928	0.417523	0.461143	0.977249	0.97662	0.977869	0.43978	0.417976	0.4615	0.983635	0.983094	0.984156	0.84129	0	0	4.7979e-05	0.108446	0.000375108	0.184908	0.000898516	0.238881	0.00155714	0.277361	0.0022681	0.310345	0.00307502	0.332334	0.003943	0.346827	0.0047979	0.362819	0.00571822	0.371314	0.00658621	0.385807	0.00747164	0.398301
[truncated: 1,976 more columns]

## Sheet: Figure 2c
Group	ai_read RR	ai_read CDR	ai_read RR CI lower	ai_read RR CI upper	ai_read CDR CI lower	ai_read CDR CI upper	human_first_read RR	human_first_read CDR	human_first_read RR CI lower	human_first_read RR CI upper	human_first_read CDR CI lower	human_first_read CDR CI upper	human_second_read RR	human_second_read CDR	human_second_read RR CI lower	human_second_read RR CI upper	human_second_read CDR CI lower	human_second_read CDR CI upper	human_consensus_read RR	human_consensus_read CDR	human_consensus_read RR CI lower	human_consensus_read RR CI upper	human_consensus_read CDR CI lower	human_consensus_read CDR CI upper	RR_0	CDR_0	RR_1	CDR_1	RR_2	CDR_2	RR_3	CDR_3	RR_4	CDR_4	RR_5	CDR_5	RR_6	CDR_6	RR_7	CDR_7	RR_8	CDR_8	RR_9	CDR_9	RR_10	CDR_10	RR_11	CDR_11	RR_12
All Screening Services	6.54549	9.32976	6.40314	6.68783	8.77645	9.88307	5.49093	7.53624	5.35983	5.62204	7.03849	8.03398	5.23311	8.06222	5.10495	5.36128	7.54754	8.5769	3.96299	8.02773	3.85071	4.07527	7.51414	8.54132	99.9966	17.254	99.9966	17.254	99.9966	17.254	99.9957	17.254	99.9828	17.254	99.9267	17.254	99.7499	17.254	99.4421	17.2454	98.9911	17.2281	98.3108	17.2195	97.4873	17.2023	96.5173	17.185	95.4576
Screening Service 1	7.49251	9.29505	7.15244	7.83258	8.0555	10.5346	5.25561	7.21018	4.96737	5.54385	6.11731	8.30305	5.11228	7.55766	4.82778	5.39678	6.43896	8.67636	4.44338	7.60109	4.17722	4.70955	6.47921	8.72298	99.9913	15.1588	99.9913	15.1588	99.9913	15.1588	99.9913	15.1588	99.987	15.1588	99.9696	15.1588	99.8523	15.1588	99.6004	15.1588	99.2225	15.1588	98.584	15.1588	97.7935	15.1153	96.7902	15.1153	95.7
Screening Service 2	8.17057	10.2077	7.81369	8.52745	8.89808	11.5173	9.01458	8.83783	8.64145	9.38772	7.61841	10.0572	9.346	9.27972	8.96676	9.72524	8.03047	10.529	4.90941	8.83783	4.62791	5.19092	7.61841	10.0572	99.9956	16.8802	99.9956	16.8802	99.9956	16.8802	99.9956	16.8802	99.9779	16.8802	99.8939	16.8802	99.6995	16.8802	99.3504	16.8802	98.8467	16.8802	97.9585	16.8802	96.8361	16.8361	95.6297	16.7477	94.3438
Screening Service 3	5.63675	8.20513	5.34125	5.93225	7.0493	9.36096	4.60684	7.26496	4.33824	4.87543	6.17685	8.35307	4.26068	7.94872	4.00191	4.51946	6.81094	9.08649	4	8.11966	3.74892	4.25108	6.96981	9.2695	100	16.9231	100	16.9231	100	16.9231	100	16.9231	100	16.9231	100	16.9231	100	16.9231	100	16.9231	100	16.9231	99.9957	16.9231	99.9915	16.9231	99.9573	16.9231	99.8974
Screening Service 4	5.96015	10.5977	5.65804	6.26227	9.29101	11.9044	4.17974	7.8847	3.92436	4.43512	6.75605	9.01334	3.73039	8.26621	3.48857	3.97222	7.11081	9.42162	3.2217	8.47817	2.99638	3.44703	7.30817	9.64817	99.9958	19.2878	99.9958	19.2878	99.9958	19.2878	99.9958	19.2878	99.9746	19.2878	99.8855	19.2878	99.5803	19.2878	99.0674	19.2454	98.2747	19.1607	97.1641	19.1183	95.9856	19.1183	94.468	19.1183	92.8317
Screening Service 5	5.53793	8.35834	5.24444	5.83142	7.19011	9.52657	4.51779	6.51522	4.25128	4.7843	5.48285	7.54759	3.85769	7.28676	3.61057	4.10482	6.19539	8.37812	3.28333	7.1153	3.05466	3.51199	6.03676	8.19384	100	17.9597	100	17.9597	100	17.9597	99.9957	17.9597	99.9743	17.9597	99.8843	17.9597	99.6185	17.9597	99.1942	17.9597	98.6155	17.9597	97.8526	17.9597	96.8238	17.9597	95.7308	17.9597	94.5006
[truncated: 1,975 more columns]

## Sheet: Figure 2d
Group	ai_read RR	ai_read CDR	ai_read RR CI lower	ai_read RR CI upper	ai_read CDR CI lower	ai_read CDR CI upper	human_first_read RR	human_first_read CDR	human_first_read RR CI lower	human_first_read RR CI upper	human_first_read CDR CI lower	human_first_read CDR CI upper	human_second_read RR	human_second_read CDR	human_second_read RR CI lower	human_second_read RR CI upper	human_second_read CDR CI lower	human_second_read CDR CI upper	human_consensus_read RR	human_consensus_read CDR	human_consensus_read RR CI lower	human_consensus_read RR CI upper	human_consensus_read CDR CI lower	human_consensus_read CDR CI upper	RR_0	CDR_0	RR_1	CDR_1	RR_2	CDR_2	RR_3	CDR_3	RR_4	CDR_4	RR_5	CDR_5	RR_6	CDR_6	RR_7	CDR_7	RR_8	CDR_8	RR_9	CDR_9	RR_10	CDR_10	RR_11	CDR_11	RR_12
All Screening Services	6.54549	9.32976	6.40314	6.68783	8.77645	9.88307	5.49093	7.53624	5.35983	5.62204	7.03849	8.03398	5.23311	8.06222	5.10495	5.36128	7.54754	8.5769	3.96299	8.02773	3.85071	4.07527	7.51414	8.54132	99.9966	17.254	99.9966	17.254	99.9966	17.254	99.9957	17.254	99.9828	17.254	99.9267	17.254	99.7499	17.254	99.4421	17.2454	98.9911	17.2281	98.3108	17.2195	97.4873	17.2023	96.5173	17.185	95.4576
Screening Service 1	7.49251	9.29505	7.15244	7.83258	8.0555	10.5346	5.25561	7.21018	4.96737	5.54385	6.11731	8.30305	5.11228	7.55766	4.82778	5.39678	6.43896	8.67636	4.44338	7.60109	4.17722	4.70955	6.47921	8.72298	99.9913	15.1588	99.9913	15.1588	99.9913	15.1588	99.9913	15.1588	99.987	15.1588	99.9696	15.1588	99.8523	15.1588	99.6004	15.1588	99.2225	15.1588	98.584	15.1588	97.7935	15.1153	96.7902	15.1153	95.7
Screening Service 2	8.17057	10.2077	7.81369	8.52745	8.89808	11.5173	9.01458	8.83783	8.64145	9.38772	7.61841	10.0572	9.346	9.27972	8.96676	9.72524	8.03047	10.529	4.90941	8.83783	4.62791	5.19092	7.61841	10.0572	99.9956	16.8802	99.9956	16.8802	99.9956	16.8802	99.9956	16.8802	99.9779	16.8802	99.8939	16.8802	99.6995	16.8802	99.3504	16.8802	98.8467	16.8802	97.9585	16.8802	96.8361	16.8361	95.6297	16.7477	94.3438
Screening Service 3	5.63675	8.20513	5.34125	5.93225	7.0493	9.36096	4.60684	7.26496	4.33824	4.87543	6.17685	8.35307	4.26068	7.94872	4.00191	4.51946	6.81094	9.08649	4	8.11966	3.74892	4.25108	6.96981	9.2695	100	16.9231	100	16.9231	100	16.9231	100	16.9231	100	16.9231	100	16.9231	100	16.9231	100	16.9231	100	16.9231	99.9957	16.9231	99.9915	16.9231	99.9573	16.9231	99.8974
Screening Service 4	5.96015	10.5977	5.65804	6.26227	9.29101	11.9044	4.17974	7.8847	3.92436	4.43512	6.75605	9.01334	3.73039	8.26621	3.48857	3.97222	7.11081	9.42162	3.2217	8.47817	2.99638	3.44703	7.30817	9.64817	99.9958	19.2878	99.9958	19.2878	99.9958	19.2878	99.9958	19.2878	99.9746	19.2878	99.8855	19.2878	99.5803	19.2878	99.0674	19.2454	98.2747	19.1607	97.1641	19.1183	95.9856	19.1183	94.468	19.1183	92.8317
Screening Service 5	5.53793	8.35834	5.24444	5.83142	7.19011	9.52657	4.51779	6.51522	4.25128	4.7843	5.48285	7.54759	3.85769	7.28676	3.61057	4.10482	6.19539	8.37812	3.28333	7.1153	3.05466	3.51199	6.03676	8.19384	100	17.9597	100	17.9597	100	17.9597	99.9957	17.9597	99.9743	17.9597	99.8843	17.9597	99.6185	17.9597	99.1942	17.9597	98.6155	17.9597	97.8526	17.9597	96.8238	17.9597	95.7308	17.9597	94.5006
[truncated: 1,975 more columns]

## Sheet: Figure 3
Section	Subgroup	reader	sens	sens CI lower	sens CI upper	spec	spec CI lower	spec CI upper	ai_read_sens_diff	ai_read_sens_diff CI lower	ai_read_sens_diff CI upper	ai_read_sens_diff non-inferiority p-value	ai_read_sens_diff superiority p-value	ai_read_spec_diff	ai_read_spec_diff CI lower	ai_read_spec_diff CI upper	ai_read_spec_diff non-inferiority p-value	ai_read_spec_diff superiority p-value
By Screening Service	All Cases	AI Read	0.54073	0.518895	0.562564	0.942889	0.941542	0.944237
By Screening Service	Screening Service 1	AI Read	0.613181	0.562085	0.664276	0.93336	0.930114	0.936606
By Screening Service	Screening Service 2	AI Read	0.604712	0.555684	0.65374	0.927274	0.923862	0.930687
By Screening Service	Screening Service 3	AI Read	0.484848	0.435625	0.534072	0.951009	0.948219	0.953798
By Screening Service	Screening Service 4	AI Read	0.549451	0.503734	0.595168	0.950032	0.947225	0.95284
By Screening Service	Screening Service 5	AI Read	0.465394	0.417633	0.513154	0.952119	0.949354	0.954884
By Screening Service	All Cases	1st Human Read	0.436782	0.41505	0.458513	0.951795	0.950552	0.953039	0.103948	0.0790463	0.12885	4.29538e-34	2.80239e-16	-0.0089057	-0.011716	-0.00609536	6.06827e-181	1
By Screening Service	Screening Service 1	1st Human Read	0.475645	0.42325	0.52804	0.953956	0.951228	0.956684	0.137536	0.0749443	0.200127	2.1474e-09	1.65678e-05	-0.0205963	-0.0285152	-0.0126773	1.70023e-13	1
By Screening Service	Screening Service 2	1st Human Read	0.52356	0.473476	0.573645	0.917296	0.913677	0.920915	0.0811518	0.0266315	0.135672	1.20968e-06	0.00353022	0.00997843	0.00275505	0.0172018	7.50852e-60	0.00677903
By Screening Service	Screening Service 3	1st Human Read	0.429293	0.380542	0.478044	0.960529	0.958012	0.963045	0.0555556	0.00610736	0.105004	1.4329e-05	0.0276625	-0.00952008	-0.0139825	-0.00505769	5.0919e-71	1
By Screening Service	Screening Service 4	1st Human Read	0.408791	0.36362	0.453963	0.96542	0.963066	0.967775	0.140659	0.085327	0.195992	7.2171e-12	6.28026e-07	-0.0153879	-0.0214162	-0.00935963	1.11533e-29	1
By Screening Service	Screening Service 5	1st Human Read	0.362768	0.316732	0.408805	0.96063	0.958112	0.963148	0.102625	0.0445945	0.160656	1.26919e-07	0.000528026	-0.0085112	-0.0140813	-0.00294111	1.42916e-48	1
By Screen Type	All Cases	AI Read	0.54073	0.518895	0.562564	0.942889	0.941542	0.944237
By Screen Type	Prevalent Screens	AI Read	0.633858	0.574613	0.693103	0.937603	0.933837	0.941368
By Screen Type	Incident Screens	AI Read	0.527189	0.503778	0.550601	0.943744	0.942302	0.945185
By Screen Type	All Cases	1st Human Read	0.436782	0.41505	0.458513	0.951795	0.950552	0.953039	0.103948	0.0790463	0.12885	4.29538e-34	2.80239e-16	-0.0089057	-0.011716	-0.00609536	6.06827e-181	1
By Screen Type	Prevalent Screens	1st Human Read	0.582677	0.522034	0.64332	0.889085	0.884196	0.893974	0.0511811	-0.00188087	0.104243	9.29838e-05	0.0586925	0.0485174	0.0386271	0.0584076	3.47616e-85	6.92662e-22
By Screen Type	Incident Screens	1st Human Read	0.41557	0.39246	0.438679	0.961925	0.960728	0.963122	0.11162	0.0845283	0.138711	6.95852e-32	6.73436e-16	-0.0181814	-0.0213666	-0.0149963	1.1595e-85	1
By Cancer Time-Point	All Cases	AI Read	0.54073	0.518895	0.562564
By Cancer Time-Point	Current Screen	AI Read	0.913242	0.894602	0.931882
By Cancer Time-Point	Interval	AI Read	0.25	0.2037	0.2963
By Cancer Time-Point	Next Screen	AI Read	0.250951	0.220698	0.281203
By Cancer Time-Point	All Cases	1st Human Read	0.436782	0.41505	0.458513				0.103948	0.0790463	0.12885	4.29538e-34	2.80239e-16
By Cancer Time-Point	Current Screen	1st Human Read	0.899543	0.879637	0.91945				0.0136986	-0.0108591	0.0382563	1.84957e-07	0.274264
By Cancer Time-Point	Interval	1st Human Read	0.077381	0.0488112	0.105951				0.172619	0.119008	0.226231	1.9986e-16	2.77748e-10
By Cancer Time-Point	Next Screen	1st Human Read	0.0760456	0.0575499	0.0945414				0.174905	0.13281	0.217	5.82889e-26	3.8356e-16
By Age	All Cases	AI Read	0.54073	0.518895	0.562564	0.942889	0.941542	0.944237
By Age	Age 50-54	AI Read	0.554585	0.509067	0.600103	0.945227	0.942754	0.947701
By Age	Age 55-59	AI Read	0.440716	0.394691	0.48674	0.945907	0.943296	0.948517
By Age	Age 60-64	AI Read	0.555556	0.510097	0.601014	0.942967	0.940073	0.945861
By Age	Age 65+	AI Read	0.590267	0.552077	0.628457	0.936993	0.934145	0.93984
By Age	All Cases	1st Human Read	0.436782	0.41505	0.458513	0.951795	0.950552	0.953039	0.103948	0.0790463	0.12885	4.29538e-34	2.80239e-16	-0.0089057	-0.011716	-0.00609536	6.06827e-181	1
By Age	Age 50-54	1st Human Read	0.475983	0.430244	0.521721	0.92975	0.926971	0.932528	0.0786026	0.0397654	0.11744	4.28971e-11	7.28537e-05	0.0154779	0.0105045	0.0204513	3.99506e-147	1.06307e-09
By Age	Age 55-59	1st Human Read	0.362416	0.317854	0.406978	0.958251	0.955943	0.960559	0.0782998	0.0350102	0.121589	3.14499e-09	0.000392501	-0.0123444	-0.0163743	-0.00831444	3.21326e-75	1
By Age	Age 60-64	1st Human Read	0.453159	0.407619	0.4987	0.96214	0.959759	0.964522	0.102397	0.0581244	0.146669	7.56111e-12	5.81022e-06	-0.0191731	-0.0235473	-0.0147989	1.06819e-43	1
By Age	Age 65+	1st Human Read	0.44898	0.410354	0.487605	0.961631	0.959379	0.963882	0.141287	0.101086	0.181488	5.49402e-21	5.64436e-12	-0.0246379	-0.0294331	-0.0198427	1.76364e-25	1
By Index of Multiple Deprivation	All Cases	AI Read	0.54073	0.518895	0.562564	0.942889	0.941542	0.944237
By Index of Multiple Deprivation	1st	AI Read	0.534884	0.382353	0.685198	0.942299	0.93244	0.952157
By Index of Multiple Deprivation	2nd	AI Read	0.572816	0.477284	0.668347	0.938825	0.932659	0.944991
By Index of Multiple Deprivation	3rd	AI Read	0.493671	0.415714	0.571628	0.936894	0.931862	0.941926
By Index of Multiple Deprivation	4th	AI Read	0.582278	0.51949	0.645067	0.942897	0.939267	0.946528
By Index of Multiple Deprivation	5th	AI Read	0.583333	0.511311	0.655355	0.942748	0.938548	0.946948
By Index of Multiple Deprivation	6th	AI Read	0.466346	0.398551	0.534142	0.942107	0.938047	0.946166
By Index of Multiple Deprivation	7th	AI Read	0.592334	0.535483	0.649186	0.944697	0.94092	0.948474
By Index of Multiple Deprivation	8th	AI Read	0.509259	0.442591	0.575927	0.941364	0.937256	0.945471
By Index of Multiple Deprivation	9th	AI Read	0.539474	0.483443	0.595504	0.944085	0.940564	0.947605
By Index of Multiple Deprivation	10th	AI Read	0.518939	0.458669	0.57921	0.947696	0.943984	0.951407
By Index of Multiple Deprivation	All Cases	1st Human Read	0.436782	0.41505	0.458513	0.951795	0.950552	0.953039	0.103948	0.0790463	0.12885	4.29538e-34	2.80239e-16	-0.0089057	-0.011716	-0.00609536	6.06827e-181	1
By Index of Multiple Deprivation	1st	1st Human Read	0.465116	0.317073	0.615385	0.953467	0.944561	0.962372	0.0697674	-0.102564	0.244456	0.0793535	0.41163	-0.011168	-0.0234307	0.00109471	2.70757e-10	1
By Index of Multiple Deprivation	2nd	1st Human Read	0.436893	0.341105	0.532682	0.952955	0.947508	0.958403	0.135922	0.0383044	0.23354	9.46322e-05	0.00635198	-0.0141306	-0.0219931	-0.00626811	1.91944e-19	1
By Index of Multiple Deprivation	3rd	1st Human Read	0.424051	0.346992	0.501109	0.94782	0.943218	0.952423	0.0696203	0.00489703	0.134343	0.000145959	0.0350088	-0.0109265	-0.0179724	-0.00388062	8.08961e-28	1
By Index of Multiple Deprivation	4th	1st Human Read	0.493671	0.430019	0.557322	0.952775	0.949457	0.956094	0.0886076	0.0293221	0.147893	2.29912e-06	0.00339679	-0.00987827	-0.0153482	-0.00440836	3.64428e-47	1
By Index of Multiple Deprivation	5th	1st Human Read	0.488889	0.415863	0.561914	0.948788	0.944803	0.952773	0.0944444	0.0316517	0.157237	3.26318e-06	0.00319924	-0.00603998	-0.0119049	-0.000175096	3.69033e-49	1
By Index of Multiple Deprivation	6th	1st Human Read	0.379808	0.313851	0.445765	0.952647	0.948955	0.956339	0.0865385	0.0210115	0.152065	2.21358e-05	0.00964129	-0.0105404	-0.0159125	-0.00516831	2.72007e-47	1
By Index of Multiple Deprivation	7th	1st Human Read	0.456446	0.398819	0.514073	0.955289	0.951873	0.958704	0.135889	0.0798319	0.191945	4.03189e-11	2.02207e-06	-0.0105914	-0.0157515	-0.00543135	5.88114e-51	1
By Index of Multiple Deprivation	8th	1st Human Read	0.439815	0.37362	0.506009	0.952423	0.948701	0.956144	0.0694444	0.000691962	0.138197	0.000330739	0.0477384	-0.011059	-0.0165927	-0.00552524	1.41644e-43	1
By Index of Multiple Deprivation	9th	1st Human Read	0.411184	0.355872	0.466496	0.952518	0.949259	0.955776	0.128289	0.0761499	0.180429	1.02773e-11	1.41775e-06	-0.00843315	-0.0140275	-0.00283884	2.41684e-48	1
By Index of Multiple Deprivation	10th	1st Human Read	0.401515	0.342383	0.460647	0.94936	0.945705	0.953015	0.117424	0.0573358	0.177513	2.36671e-08	0.000128068	-0.00166389	-0.00737717	0.00404938	4.70966e-62	1
By Ethnicity	All Cases	AI Read	0.54073	0.518895	0.562564	0.942889	0.941542	0.944237
By Ethnicity	Unknown	AI Read	0.525577	0.494581	0.556572	0.949507	0.947632	0.951381
By Ethnicity	White	AI Read	0.549592	0.516281	0.582902	0.938676	0.93654	0.940811
By Ethnicity	Asian	AI Read	0.619048	0.499132	0.738963	0.930825	0.924531	0.937118
By Ethnicity	Black	AI Read	0.589744	0.428571	0.75	0.931879	0.924149	0.93961
By Ethnicity	Other	AI Read	0.625	0.421053	0.823529	0.943099	0.931929	0.95427
By Ethnicity	Mixed	AI Read	0.47619	0.257863	0.695652	0.922592	0.906878	0.938306
By Ethnicity	All Cases	1st Human Read	0.436782	0.41505	0.458513	0.951795	0.950552	0.953039	0.103948	0.0790463	0.12885	4.29538e-34	2.80239e-16	-0.0089057	-0.011716	-0.00609536	6.06827e-181	1
By Ethnicity	Unknown	1st Human Read	0.41324	0.382674	0.443805	0.959449	0.95776	0.961138	0.112337	0.0763152	0.148359	5.10327e-19	9.82032e-10	-0.00994218	-0.0136658	-0.00621858	5.464e-99	1
By Ethnicity	White	1st Human Read	0.46091	0.427537	0.494283	0.946452	0.944448	0.948456	0.0886814	0.0543503	0.123013	1.21332e-15	4.13082e-07	-0.0077764	-0.0117471	-0.00380571	9.02397e-97	1
By Ethnicity	Asian	1st Human Read	0.492063	0.368613	0.615514	0.944756	0.93909	0.950422	0.126984	-0.00640348	0.260372	0.00465358	0.0620592	-0.0139311	-0.022064	-0.00579833	1.77434e-18	1
By Ethnicity	Black	1st Human Read	0.384615	0.233333	0.545455	0.940211	0.932936	0.947485	0.205128	0.0454545	0.371445	0.00444824	0.0354376	-0.00833129	-0.0189362	0.00227361	6.74628e-15	1
By Ethnicity	Other	1st Human Read	0.416667	0.210526	0.619048	0.932809	0.920736	0.944881	0.208333	0.0526316	0.391304	0.00332035	0.0285977	0.0102906	-0.0049067	0.0254878	3.75543e-15	0.184457
By Ethnicity	Mixed	1st Human Read	0.52381	0.3	0.736842	0.934293	0.919724	0.948863	-0.047619	-0.16	0	0.480566	1	-0.0117012	-0.0306865	0.00728413	3.84579e-05	1
By Breast Density	All Cases	AI Read	0.54073	0.518895	0.562564	0.942889	0.941542	0.944237
By Breast Density	BIRADS-1	AI Read	0.511628	0.425369	0.597887	0.965977	0.962671	0.969283
By Breast Density	BIRADS-2	AI Read	0.551242	0.512829	0.589656	0.942658	0.940331	0.944985
By Breast Density	BIRADS-3	AI Read	0.510811	0.459876	0.561746	0.947393	0.944249	0.950537
By Breast Density	BIRADS-4	AI Read	0.51145	0.425851	0.597049	0.937904	0.932233	0.943575
By Breast Density	All Cases	1st Human Read	0.436782	0.41505	0.458513	0.951795	0.950552	0.953039	0.103948	0.0790463	0.12885	4.29538e-34	2.80239e-16	-0.0089057	-0.011716	-0.00609536	6.06827e-181	1
By Breast Density	BIRADS-1	1st Human Read	0.387597	0.303523	0.471671	0.970998	0.967938	0.974058	0.124031	0.0461436	0.201918	5.95236e-06	0.00180163	-0.00502121	-0.00956493	-0.00047749	3.71852e-84	1
By Breast Density	BIRADS-2	1st Human Read	0.434783	0.396496	0.473069	0.951941	0.949801	0.954082	0.11646	0.0756436	0.157276	6.56803e-16	2.24034e-08	-0.00928316	-0.0133335	-0.00523279	1.0209e-86	1
By Breast Density	BIRADS-3	1st Human Read	0.391892	0.34215	0.441634	0.945947	0.942763	0.949132	0.118919	0.0702315	0.167606	5.2303e-12	1.69113e-06	0.00144553	-0.00362247	0.00651354	2.21729e-88	0.576137
By Breast Density	BIRADS-4	1st Human Read	0.374046	0.291186	0.456906	0.940204	0.934632	0.945776	0.137405	0.0523594	0.22245	7.83857e-06	0.00154208	-0.00229984	-0.0107697	0.00617004	1.25267e-28	1
By Lesion Type	All Cases	AI Read	0.54073	0.518895	0.562564
By Lesion Type	Invasive	AI Read	0.536829	0.512411	0.561247
By Lesion Type	Invasive (<15mm)	AI Read	0.528796	0.487924	0.569667
By Lesion Type	Invasive (>=15mm)	AI Read	0.565733	0.533842	0.597623
By Lesion Type	Insitu	AI Read	0.572193	0.52205	0.622335
By Lesion Type	All Cases	1st Human Read	0.436782	0.41505	0.458513				0.103948	0.0790463	0.12885	4.29538e-34	2.80239e-16
By Lesion Type	Invasive	1st Human Read	0.43196	0.407704	0.456217				0.104869	0.0774619	0.132276	8.27759e-29	6.40541e-14
By Lesion Type	Invasive (<15mm)	1st Human Read	0.469459	0.428596	0.510322				0.0593368	0.0247134	0.0939602	3.02064e-10	0.000782407
By Lesion Type	Invasive (>=15mm)	1st Human Read	0.439655	0.407721	0.47159				0.126078	0.0903536	0.161802	2.22173e-22	4.60849e-12
By Lesion Type	Insitu	1st Human Read	0.481283	0.430645	0.531922				0.0909091	0.04276	0.139058	4.8509e-09	0.000215128

## Sheet: Figure 4a
Section	Subgroup	reader	sens	sens CI lower	sens CI upper	ai_read_sens_diff	ai_read_sens_diff CI lower	ai_read_sens_diff CI upper	ai_read_sens_diff non-inferiority p-value	ai_read_sens_diff superiority p-value	spec	spec CI lower	spec CI upper	ai_read_spec_diff	ai_read_spec_diff CI lower	ai_read_spec_diff CI upper	ai_read_spec_diff non-inferiority p-value	ai_read_spec_diff superiority p-value	ai_read_op1_sens_diff	ai_read_op1_sens_diff CI lower	ai_read_op1_sens_diff CI upper	ai_read_op1_sens_diff non-inferiority p-value	ai_read_op1_sens_diff superiority p-value	ai_read_op1_spec_diff	ai_read_op1_spec_diff CI lower	ai_read_op1_spec_diff CI upper	ai_read_op1_spec_diff non-inferiority p-value	ai_read_op1_spec_diff superiority p-value	ai_read_op2_sens_diff	ai_read_op2_sens_diff CI lower	ai_read_op2_sens_diff CI upper	ai_read_op2_sens_diff non-inferiority p-value	ai_read_op2_sens_diff superiority p-value	ai_read_op2_spec_diff	ai_read_op2_spec_diff CI lower	ai_read_op2_spec_diff CI upper	ai_read_op2_spec_diff non-inferiority p-value	ai_read_op2_spec_diff superiority p-value
Retrospective		1st Human Read	0.919444	0.891331	0.947557	0.025	-0.0140651	0.0640651	8.39838e-05	0.209735	0.935553	0.933292	0.937814	-0.00695472	-0.0123162	-0.00159326	4.29235e-56	1
Retrospective		2nd Human Read	0.975	0.958872	0.991128	-0.0305556	-0.0600097	-0.00110144	0.0978515	1	0.935067	0.932798	0.937336	-0.00646899	-0.0120556	-0.000882345	5.87632e-53	1
Retrospective		Human Consensus	1	1	1	-0.0555556	-0.0799978	-0.0304994	0.677306	1	0.960833	0.959046	0.962619	-0.0322346	-0.0349558	-0.0295105	9.12488e-38	1
Retrospective		AI Read	0.944444	0.920783	0.968106						0.928598	0.926227	0.93097
Prospective- Tranche 1	OP1	1st Human Read	0.875	0.742687	1.00731						0.957581	0.951046	0.964116						0.0416667	-0.129451	0.206374	0.100434	0.563703	-0.0717022	-0.0828983	-0.0604277	0.999925	1
Prospective- Tranche 1	OP1	2nd Human Read	1	1	1						0.954844	0.948111	0.961577						-0.0833333	-0.224762	0.0709156	0.722686	1	-0.0689655	-0.080232	-0.0576235	0.999506	1
Prospective- Tranche 1	OP1	Human Consensus	1	1	1						0.971264	0.965848	0.976681						-0.0833333	-0.224762	0.0709156	0.722686	1	-0.0853859	-0.096186	-0.0744924	1	1
Prospective- Tranche 1	OP1	AI Read	0.916667	0.806092	1.02724						0.885878	0.875569	0.896188
Prospective- Tranche 2	OP2	1st Human Read	0.857143	0.759165	0.955121						0.960101	0.954947	0.965255																0.0816327	-0.0529446	0.209807	0.0190486	0.205903	-0.0415237	-0.0497623	-0.0332552	0.0219084	1
Prospective- Tranche 2	OP2	2nd Human Read	0.979592	0.940003	1.01918						0.960282	0.955139	0.965425																-0.0408163	-0.132734	0.0543025	0.410083	1	-0.0417043	-0.0498583	-0.0335201	0.0231103	1
Prospective- Tranche 2	OP2	Human Consensus	1	1	1						0.974544	0.970396	0.978692																-0.0612245	-0.143227	0.02558	0.628444	1	-0.0559668	-0.0637498	-0.0481434	0.933356	1
Prospective- Tranche 2	OP2	AI Read	0.938776	0.871649	1.0059						0.918577	0.911375	0.92578

## Sheet: Figure 4b
Group	ai_read RR	ai_read CDR	ai_read RR CI lower	ai_read RR CI upper	ai_read CDR CI lower	ai_read CDR CI upper	human_first_read RR	human_first_read CDR	human_first_read RR CI lower	human_first_read RR CI upper	human_first_read CDR CI lower	human_first_read CDR CI upper	human_second_read RR	human_second_read CDR	human_second_read RR CI lower	human_second_read RR CI upper	human_second_read CDR CI lower	human_second_read CDR CI upper	human_consensus_read RR	human_consensus_read CDR	human_consensus_read RR CI lower	human_consensus_read RR CI upper	human_consensus_read CDR CI lower	human_consensus_read CDR CI upper
Retrospective	7.82862	7.44748	7.58221	8.07503	6.65881	8.23615	7.11892	7.25034	6.88304	7.35479	6.47211	8.02858	7.21092	7.68843	6.97364	7.44819	6.8872	8.48966	4.67439	7.88557	4.48076	4.86803	7.07422	8.69693
Prospective - Tranche 1	11.9358	5.98151	10.8881	12.9836	3.48953	8.47349	4.78521	5.70962	4.09537	5.47504	3.2746	8.14465	5.13866	6.52529	4.42513	5.85219	3.92321	9.12736	3.50734	6.52529	2.9128	4.10188	3.92321	9.12736
Prospective - Tranche 2	8.89406	8.23193	8.14771	9.64041	5.86287	10.601	4.70651	7.51611	4.15125	5.26178	5.25158	9.78064	4.79599	8.58984	4.23574	5.35625	6.17026	11.0094	3.40014	8.76879	2.92496	3.87532	6.32436	11.2132

## Sheet: Figure 4c
	2023-12-03	2023-12-10	2023-12-17	2023-12-24	2023-12-31	2024-01-07	2024-01-14	2024-01-21	2024-01-28
Screening Service 1 AI Read RR	13.7931	9.2827	11.9497	8.02348	7.63889	5.95533	6.15385	7.78761
Screening Service 1 AI Read RR CI lower	10.9139	5.5882	6.9078	5.66812	3.30052	3.64478	4.30639	5.57798
Screening Service 1 AI Read RR CI upper	16.6723	12.9772	16.9916	10.3788	11.9773	8.26589	8.0013	9.99725
Screening Service 1 AI Read (Original OP) RR				9.58904	11.8056	9.18114	9.69231	11.8584
Screening Service 1 AI Read (Original OP) RR CI lower				7.03613	6.53531	6.3619	7.4179	9.19261
Screening Service 1 AI Read (Original OP) RR CI upper				12.142	17.0758	12.0004	11.9667	14.5242
Screening Service 1 Human First Read RR	5.08167	2.1097	5.03145	2.73973	7.63889	6.20347	3.53846	4.42478
Screening Service 1 Human First Read RR CI lower	3.24788	0.280111	1.63374	1.32439	3.30052	3.84839	2.11818	2.7291
Screening Service 1 Human First Read RR CI upper	6.91546	3.9393	8.42915	4.15506	11.9773	8.55856	4.95875	6.12045
Screening Service 1 AI Read CDR	7.25953	0	6.28931	5.87084	6.94444	9.92556	3.07692	12.3894
Screening Service 1 AI Read CDR CI lower	0.171191	0	-5.99868	-0.752989	-6.61907	0.247083	-1.18083	3.2684
Screening Service 1 AI Read CDR CI upper	14.3479	0	18.5773	12.4947	20.508	19.604	7.33468	21.5104
Screening Service 1 Human First Read CDR	7.25953	0	6.28931	5.87084	6.94444	9.92556	3.07692	12.3894
Screening Service 1 Human First Read CDR CI lower	0.171191	0	-5.99868	-0.752989	-6.61907	0.247083	-1.18083	3.2684
Screening Service 1 Human First Read CDR CI upper	14.3479	0	18.5773	12.4947	20.508	19.604	7.33468	21.5104
Screening Service 1 Number of Cases	551	237	159	511	144	403	650	565
Screening Service 2 AI Read RR		12.4714	11.5291	12.9794	10.5541	10.3846	10	10.075	9.27318
Screening Service 2 AI Read RR CI lower		10.281	9.34849	10.4496	7.46081	8.24376	7.89466	8.14363	7.26072
Screening Service 2 AI Read RR CI upper		14.6618	13.7098	15.5091	13.6474	12.5255	12.1053	12.0064	11.2857
Screening Service 2 AI Read (Original OP) RR				13.7168	13.9842	13.8462	14.2308	12.6474	13.2832
Screening Service 2 AI Read (Original OP) RR CI lower				11.1273	10.4925	11.4223	11.779	10.5146	10.9284
Screening Service 2 AI Read (Original OP) RR CI upper				16.3064	17.4759	16.27	16.6825	14.7802	15.638
Screening Service 2 Human First Read RR		5.26316	4.97573	5.45723	5.27704	4.35897	5.51282	4.28725	4.88722
Screening Service 2 Human First Read RR CI lower		3.78277	3.49106	3.74747	3.02617	2.92608	3.91115	2.98743	3.39134
Screening Service 2 Human First Read RR CI upper		6.74354	6.4604	7.16698	7.52792	5.79187	7.11449	5.58706	6.3831
Screening Service 2 AI Read CDR		5.72082	4.85437	8.84956	5.27704	6.41026	8.97436	10.7181	8.77193
Screening Service 2 AI Read CDR CI lower		0.720757	0.108735	1.79997	-2.01711	0.80956	2.35608	4.11078	2.30228
Screening Service 2 AI Read CDR CI upper		10.7209	9.6	15.8991	12.5712	12.011	15.5926	17.3255	15.2416
Screening Service 2 Human First Read CDR		5.72082	4.85437	8.84956	5.27704	6.41026	8.97436	10.7181	8.77193
Screening Service 2 Human First Read CDR CI lower		0.720757	0.108735	1.79997	-2.01711	0.80956	2.35608	4.11078	2.30228
Screening Service 2 Human First Read CDR CI upper		10.7209	9.6	15.8991	12.5712	12.011	15.5926	17.3255	15.2416
Screening Service 2 Number of Cases		874	824	678	379	780	780	933	798

[truncated: 19 more sheets: Extended Data Figure 2a, Extended Data Figure 2b2c, Extended Data Figure 3a, Extended Data Figure 3b, Extended Data Figure 3c, Extended Data Figure 3d, Extended Data Figure 3e, Extended Data Figure 3f, Extended Data Figure 4, Extended Data Figure 5a, Extended Data Figure 5b, Extended Data Figure 5c, Extended Data Figure 5d, Extended Data Figure 5e, Extended Data Figure 5f, Extended Data Figure 6a, Extended Data Figure 7a7b, Extended Data Figure 7c7d, Extended Data Figure 7e7f]
